# Supplementary material for: Cellular and Molecular Responses of Dunaliella tertiolecta by Expression of a Plant Medium Chain Length Fatty Acid Specific Acyl-ACP Thioesterase
Source: Front Microbiol. 2018 Apr 4;9:619. doi: 10.3389/fmicb.2018.00619 (PMC5893845; doi:10.3389/fmicb.2018.00619)
Supplement: Supplementary file 2 [file Table_2.XLSX]

## Sheet: MCFA Paper
Table S2. Differential expressed genes detected in the mutant strain cC14TE_B3.
Name	Log2 fold change	FDR p-value	KO	Arabi-name	Arabi-symbol	Arabi-defline	Chlamy-name	Chlamy-symbol	Chlamy-defline
Dusal.0331s00009	-8.24	1.2e-07	K00276	AT2G42490.1	0	Copper amine oxidase family protein	Cre09.g402515.t1.1	g10020.t1,Cre02.g140300.t1.1,AMX1	Copper amine oxidase
Dusal.0025s00047	-5.87	0	K03320	AT3G24290.1	AMT1;5	ammonium transporter 1;5	Cre06.g293051.t1.1	g6788.t1,AMT3	0
Dusal.0495s00005	-5.39	0	K06901	AT3G10960.1	ATAZG1,AZG1	AZA-guanine resistant1	Cre06.g260700.t1.2	g5858.t1,Cre06.g260700.t1.1,XUV1	Xanthine/uracil/vitamin C permease-like
Dusal.0123s00022	-4.65	0.000622	K02575	AT1G12940.1	ATNRT2.5,NRT2.5	nitrate transporter2.5	Cre09.g410850.t1.2	g10176.t1,Cre09.g410850.t1.1,NAR3,NRT2.1	0
Dusal.0025s00021	-4.45	4.87e-08	K01923	AT3G21110.1	ATPURC,PUR7,PURC	purin 7	Cre03.g202113.t1.1	g4385.t1,Cre19.g752750.t1.1,Cre19.g752750.t1.2	0
Dusal.1047s00005	-4.34	0.00504	K13348	AT5G19750.1	0	Peroxisomal membrane 22 kDa (Mpv17/PMP22) family protein	Cre06.g278800.t1.2	g6483.t1,Cre06.g278800.t1.1	0
Dusal.0457s00011	-4.29	5.02e-06	K18550	0	0	0	Cre04.g225750.t1.1	g4933.t2	0
Dusal.0153s00029	-4.17	7.89e-06	K02575	AT1G12940.1	ATNRT2.5,NRT2.5	nitrate transporter2.5	Cre09.g410850.t1.2	g10176.t1,Cre09.g410850.t1.1,NAR3,NRT2.1	0
Dusal.1108s00002	-4.05	0.01	0	0	0	0	Cre07.g356400.t1.2	g8286.t1,Cre07.g356400.t1.1,POC7,RPD1	Centriole proteome protein; GMP phosphodiesterase, delta subunit
Dusal.0169s00010	-3.95	6.36e-07	K01933	AT3G55010.2	ATPURM,PUR5	phosphoribosylformylglycinamidine cyclo-ligase, chloroplast / phosphoribosyl-aminoimidazole synthetase / AIR synthase (PUR5)	Cre07.g318750.t1.2	g7368.t1,Cre07.g318750.t1.1	0
Dusal.0546s00001	-3.87	0.02	K13519	AT1G12640.1	0	MBOAT (membrane bound O-acyl transferase) family protein	Cre12.g537641.t1.1	g13221.t1,Cre65.g793300.t1.1,Cre65.g793300.t1.2	0
Dusal.0016s00034	-3.85	0.02	K00873	AT5G63680.1	0	Pyruvate kinase family protein	Cre05.g234700.t1.1	g5389.t1	Pyruvate kinase
Dusal.0261s00013	-3.63	0.000565	K01307	AT1G78660.1	ATGGH1,GGH1	gamma-glutamyl hydrolase 1	Cre07.g315050.t1.1	g7289.t2,GGH1	Gamma-glutamyl hydrolase
Dusal.0215s00006	-3.59	0.05	0	0	0	0	Cre11.g467950.t1.1	g11739.t1	0
Dusal.0070s00021	-3.53	2.59e-05	K15283	AT5G17630.1	0	Nucleotide/sugar transporter family protein	Cre16.g663800.t1.2	g16027.t1,Cre16.g663800.t1.1,TPT25	Triose phosphate transporter
Dusal.0016s00033	-3.47	4.86e-12	K00873	AT5G08570.1	0	Pyruvate kinase family protein	Cre05.g234700.t1.1	g5389.t1	Pyruvate kinase
Dusal.0238s00006	-3.42	0	K03696	AT5G51070.1	CLPD,ERD1,SAG15	Clp ATPase	Cre10.g465550.t1.1	g11407.t1	ClpD chaperone, Hsp100 family
Dusal.0013s00037	-3.39	0.00283	K03386	AT5G06290.1	2-Cys Prx B,2CPB	2-cysteine peroxiredoxin B	Cre17.g743897.t1.1	g17993.t1,Cre20.g760750.t1.1,Cre20.g760750.t1.2,PRX7	Peroxiredoxin
Dusal.0745s00008	-3.36	0	0	0	0	0	0	0	0
Dusal.0260s00012	-3.33	6.52e-06	K15100	AT5G01340.1	0	Mitochondrial substrate carrier family protein	Cre06.g260200.t1.2	g5848.t1,Cre06.g260200.t1.1,MITC18	Mitochondrial substrate carrier protein, possible tricarboxylate carrier
Dusal.0151s00024	-3.32	0	K00088	AT1G79470.1	0	Aldolase-type TIM barrel family protein	Cre14.g614300.t1.2	g14802.t1,Cre14.g614300.t1.1	0
Dusal.0016s00026	-3.29	9.27e-13	K07203	AT1G50030.1	TOR	target of rapamycin	Cre09.g400553.t2.1	g9966.t2,Cre02.g137900.t2.1,TOR1	Target of rapamycin, growth-regulatory PI3K-like protein kinase
Dusal.0156s00021	-3.25	0.00729	K12880	AT5G56130.1	AtTEX1,TEX1,THO3	Transducin/WD40 repeat-like superfamily protein	Cre12.g559850.t1.1	g13322.t1	0
Dusal.0292s00003	-3.12	0.000577	0	AT5G45380.1	ATDUR3,DUR3	solute:sodium symporters;urea transmembrane transporters	Cre17.g703800.t1.1	g17062.t1,DUR5,DUR3C	Urea active transporter
Dusal.0399s00007	-3.09	2.56e-09	K02137	AT5G13450.1	ATP5	delta subunit of Mt ATP synthase	Cre16.g680000.t1.2	g16510.t1,Cre16.g680000.t1.1,ATP5	Mitochondrial ATP synthase subunit 5, OSCP subunit
Dusal.0307s00017	-2.97	0.00329	0	0	0	0	Cre03.g171179.t1.2	g3527.t1,Cre03.g171179.t1.1	0
Dusal.0156s00004	-2.94	0.03	K17550	AT5G19680.1	0	Leucine-rich repeat (LRR) family protein	Cre01.g023550.t1.1	g543.t1	Flagellar Associated Protein, putative outer arm dynein light chain
Dusal.0687s00003	-2.94	0.00257	0	0	0	0	Cre03.g206450.t1.2	g4182.t1,Cre03.g206450.t1.1	0
Dusal.0285s00010	-2.93	7.47e-06	K00611	AT1G75330.1	OTC	ornithine carbamoyltransferase	Cre12.g489700.t1.2	g12191.t1,Cre12.g489700.t1.1,OTC1	Ornithine carbamoyltransferase
Dusal.0084s00022	-2.91	9.27e-14	K01176	AT1G69830.1	AMY3,ATAMY3	alpha-amylase-like 3	Cre08.g362450.t1.2	g8488.t1,Cre08.g362450.t1.1,AMA2	Alpha-amylase
Dusal.0016s00024	-2.87	4.63e-12	K07203	AT1G50030.1	TOR	target of rapamycin	Cre09.g400553.t1.1	g9966.t1,Cre02.g137900.t1.1,TOR1	Target of rapamycin, growth-regulatory PI3K-like protein kinase
Dusal.0969s00003	-2.87	0.000324	K03094	AT5G42190.1	ASK2,SKP1B	E3 ubiquitin ligase SCF complex subunit SKP1/ASK1 family protein	Cre12.g501200.t1.2	g12552.t1,Cre12.g501200.t1.1,ROC80,SKP1	E3 ubiquitin ligase, SKP1 homolog
Dusal.0079s00017	-2.84	0.04	K00620	AT2G37500.1	0	arginine biosynthesis protein ArgJ family	Cre16.g694850.t1.2	g15573.t1,Cre16.g694850.t1.1,NGS1	N-acetylglutamate synthase
Dusal.1928s00002	-2.77	0.01	0	AT1G19580.1	GAMMA CA1	gamma carbonic anhydrase 1	Cre12.g516450.t1.2	g12739.t1,Cre12.g516450.t1.1,CAG1	Gamma carbonic anhydrase
Dusal.0276s00012	-2.74	0.00101	K13628	AT1G10500.1	ATCPISCA,CPISCA	chloroplast-localized ISCA-like protein	Cre07.g349600.t1.2	g8134.t1,Cre07.g349600.t1.1,ISC2	Putative A-type Fe-S scaffold protein
Dusal.0397s00010	-2.67	0.00213	K01568	AT5G54960.1	PDC2	pyruvate decarboxylase-2	Cre03.g165700.t1.1	g3400.t1,PDC3	Pyruvate decarboxylase
Dusal.0567s00005	-2.62	0.00192	0	AT5G20150.1	ATSPX1,SPX1	SPX domain gene 1	Cre09.g402775.t1.1	g10027.t1,Cre02.g140700.t1.1,Cre02.g140700.t1.2	0
Dusal.0049s00018	-2.61	1.29e-05	0	AT4G00620.1	0	Amino acid dehydrogenase family protein	Cre03.g182450.t1.2	g3781.t1,Cre03.g182450.t1.1	0
Dusal.0134s00013	-2.58	0.02	K00705	AT2G40840.1	DPE2	disproportionating enzyme 2	Cre02.g095126.t1.1	g1899.t1,Cre11.g473500.t1.1,DPE2	alpha-1,4-glucanotransferase
Dusal.0467s00015	-2.51	0.000726	0	0	0	0	Cre09.g395350.t1.1	g9383.t1,ASA9	Mitochondrial F1F0 ATP synthase associated 12.0 kDa protein
Dusal.0021s00001	-2.5	0	K01915	AT3G17820.1	ATGSKB6,GLN1.3,GLN1;3	glutamine synthetase 1.3	Cre02.g113200.t1.1	g2331.t1,NSG18	Glutamine synthetase
Dusal.0103s00020	-2.5	9.6e-07	K00036	AT5G13110.1	G6PD2	glucose-6-phosphate dehydrogenase 2	Cre08.g378150.t1.1	g8902.t1	Glucose-6-phosphate dehydrogenase
Dusal.0278s00015	-2.5	0.000386	0	0	0	0	0	0	0
Dusal.0073s00010	-2.49	1.65e-09	K11808	AT2G37690.1	0	phosphoribosylaminoimidazole carboxylase, putative / AIR carboxylase, putative	Cre12.g503300.t1.2	g12504.t1,Cre12.g503300.t1.1	0
Dusal.0029s00024	-2.48	0.03	K08568	AT4G01610.1	0	Cysteine proteinases superfamily protein	Cre12.g498850.t1.2	g12608.t1,Cre12.g498850.t1.1,CEP12	0
Dusal.0059s00008	-2.48	0.04	K11168	AT4G09750.1	0	NAD(P)-binding Rossmann-fold superfamily protein	Cre08.g381516.t1.1	g8978.t1	0
Dusal.0588s00007	-2.48	0.000333	0	AT3G21140.1	0	Pyridoxamine 5\'-phosphate oxidase family protein	Cre12.g520200.t1.1	g12819.t1,PPO5	Pyridoxamine 5\'-phosphate oxidase-like protein
Dusal.1163s00003	-2.46	0.000377	0	0	0	0	0	0	0
Dusal.1401s00001	-2.45	8.9e-05	0	AT5G45380.1	ATDUR3,DUR3	solute:sodium symporters;urea transmembrane transporters	Cre17.g703800.t1.1	g17062.t1,DUR5,DUR3C	Urea active transporter
Dusal.0156s00003	-2.44	0.000254	0	AT3G62010.1	0	0	Cre01.g054800.t1.2	g1209.t1,Cre01.g054800.t1.1	0
Dusal.0482s00001	-2.41	0.03	K11251,K11254	AT3G53730.1	0	Histone superfamily protein	Cre06.g271300.t1.2	g6087.t1,Cre06.g271300.t1.1,HFO8	Histone H4
Dusal.0017s00030	-2.4	0.00673	K01854	0	0	0	Cre06.g272900.t1.2	g6123.t1,Cre06.g272900.t1.1,AOF3,EZY10	0
Dusal.0736s00001	-2.39	0	K01955	AT1G29900.1	CARB	carbamoyl phosphate synthetase B	Cre08.g358580.t1.1	g8395.t1,Cre28.g776100.t1.1,Cre28.g776100.t1.2,CMP1	Carbamoyl phosphate synthase, large subunit
Dusal.0006s00044	-2.31	0.000229	K02135	AT1G51650.1	0	ATP synthase epsilon chain, mitochondrial	Cre10.g420700.t1.2	g10412.t1,Cre10.g420700.t1.1	Mitochondrial F1F0 ATP synthase, epsilon subunit
Dusal.0188s00001	-2.31	0.03	K00759	AT4G12440.2	APT4	adenine phosphoribosyl transferase 4	Cre17.g704850.t1.2	g17085.t1,Cre17.g704850.t1.1	0
Dusal.0593s00003	-2.28	0.02	0	0	0	0	Cre17.g703900.t1.2	g17064.t1,Cre17.g703900.t1.1	Intraflagellar transport protein 172
Dusal.1092s00003	-2.28	0.00772	K01214	AT4G09020.1	ATISA3,ISA3	isoamylase 3	Cre03.g207713.t1.1	g4436.t1,Cre19.g755050.t1.1,ISA3	Isoamylase, starch debranching enzyme
Dusal.0034s00014	-2.26	1.21e-06	0	0	0	0	0	0	0
Dusal.0037s00030	-2.26	0.00027	K14755	0	0	0	Cre13.g582800.t1.2	g14309.t1,Cre13.g582800.t1.1	0
Dusal.0417s00005	-2.25	0.04	0	AT3G23310.1	0	AGC (cAMP-dependent, cGMP-dependent and protein kinase C) kinase family protein	Cre01.g029850.t1.2	g678.t1,Cre01.g029850.t1.1,STK19,STPK19	Serine/threonine protein kinase
Dusal.0760s00005	-2.25	0.04	0	0	0	0	Cre10.g421300.t1.2	g10426.t1,Cre10.g421300.t1.1	0
Dusal.0303s00008	-2.24	0.00655	0	AT1G55620.2	ATCLC-F,CLC-F,CLCF	chloride channel F	Cre01.g037150.t1.1	g833.t1,CLV6	0
Dusal.0063s00016	-2.22	0.000533	K11274	AT3G42660.1	0	transducin family protein / WD-40 repeat family protein	Cre13.g572700.t1.2	g14083.t1,Cre13.g572700.t1.1,FAP66,FLA15	Intraflagellar transport protein 144
Dusal.0933s00003	-2.21	0.000125	K13412	AT1G50700.1	CPK33	calcium-dependent protein kinase 33	Cre17.g705000.t1.2	g17088.t1,Cre17.g705000.t1.1,CDPK1	Calcium-dependent protein kinase
Dusal.0217s00004	-2.19	4.87e-08	K01956	AT3G27740.1	CARA	carbamoyl phosphate synthetase A	Cre06.g308500.t1.2	g7141.t1,Cre06.g308500.t1.1,CMP2,CMPS1	Carbamoyl phosphate synthase, small subunit
Dusal.0788s00003	-2.18	0	K03320	AT1G64780.1	AMT1;2,ATAMT1;2	ammonium transporter 1;2	Cre13.g569850.t1.2	g14020.t1,Cre13.g569850.t1.1,AMT4	Ammonium transporter
Dusal.0467s00014	-2.14	0.04	0	0	0	0	Cre09.g395250.t1.1	g9386.t1	Flagellar Associated Protein
Dusal.0059s00029	-2.07	0.01	K13348	AT5G19750.1	0	Peroxisomal membrane 22 kDa (Mpv17/PMP22) family protein	Cre02.g115150.t1.1	g2379.t2	0
Dusal.0985s00001	-2.07	0.01	K01176,K05343,K07405	AT5G01260.2	0	Carbohydrate-binding-like fold	Cre12.g492750.t1.1	g12095.t1	0
Dusal.1041s00003	-2.06	6.22e-06	K01951	AT1G63660.1	0	GMP synthase (glutamine-hydrolyzing), putative / glutamine amidotransferase, putative	Cre02.g092900.t1.2	g1742.t1,Cre02.g092900.t1.1,GUA1	GMP synthetase
Dusal.0115s00017	-2.05	0.02	K14977	AT4G17050.1	UGLYAH	ureidoglycine aminohydrolase	Cre06.g290000.t1.1	g6728.t1,GIP1	Glyoxylate induced protein
Dusal.0016s00042	-2.04	1.79e-12	K03953	AT2G20360.1	0	NAD(P)-binding Rossmann-fold superfamily protein	Cre10.g434450.t1.2	g10715.t1,Cre10.g434450.t1.1	NADH:ubiquinone oxidoreductase 39 kDa subunit
Dusal.0016s00028	-1.94	0.02	0	0	0	0	Cre03.g156950.t1.1	g3204.t1	Ubiquinol:cytochrome c oxidoreductase 9 kDa subunit
Dusal.0344s00003	-1.94	0.03	K13448	AT1G18530.1	0	EF hand calcium-binding protein family	Cre13.g607650.t1.1	g14649.t1	0
Dusal.0374s00005	-1.92	0.00202	K00930	AT3G57560.1	NAGK	N-acetyl-l-glutamate kinase	Cre01.g015000.t1.2	g362.t1,Cre01.g015000.t1.1,AGK1	Acetylglutamate kinase
Dusal.0308s00010	-1.9	3.68e-09	K01647	AT2G44350.2	ATCS,CSY4	Citrate synthase family protein	Cre12.g514750.t1.2	g12702.t1,Cre12.g514750.t1.1	Citrate synthase
Dusal.0021s00004	-1.89	0.00101	0	AT5G47570.1	0	0	Cre01.g007850.t1.2	g202.t1,Cre01.g007850.t1.1,TEF29	Predicted protein
Dusal.0023s00018	-1.88	0.04	K19269	AT5G36700.1	ATPGLP1,PGLP1	2-phosphoglycolate phosphatase 1	Cre03.g168700.t1.2	g3472.t1,Cre03.g168700.t1.1,PGP1	Phosphoglycolate phosphatase/4-nitrophenylphosphatase
Dusal.0349s00004	-1.87	2.41e-05	K00602	AT2G35040.1	0	AICARFT/IMPCHase bienzyme family protein	Cre12.g537581.t1.1	g13219.t1,Cre65.g793400.t1.1,Cre65.g793400.t1.2	0
Dusal.0586s00003	-1.86	1.29e-05	K12382	AT3G51730.1	0	saposin B domain-containing protein	Cre02.g105200.t1.2	g2156.t1,Cre02.g105200.t1.1	0
Dusal.0152s00017	-1.85	0.01	K11251,K11254	AT3G53730.1	0	Histone superfamily protein	Cre06.g271300.t1.2	g6087.t1,Cre06.g271300.t1.1,HFO8	Histone H4
Dusal.0189s00011	-1.85	8.16e-13	K00134	AT1G16300.1	GAPCP-2	glyceraldehyde-3-phosphate dehydrogenase of plastid 2	Cre12.g485150.t1.2	g12039.t1,Cre12.g485150.t1.1	Glyceraldehyde 3-phosphate dehydrogenase
Dusal.1912s00001	-1.85	0.01	0	AT3G02750.2	0	Protein phosphatase 2C family protein	Cre01.g030200.t1.2	g685.t1,Cre01.g030200.t1.1,PP2C4,PPP3	Phosphoprotein phosphatase 2C delta
Dusal.0313s00009	-1.83	3.48e-12	K01915	AT5G35630.2	ATGSL1,GLN2,GS2	glutamine synthetase 2	Cre12.g530600.t1.1	g13060.t1	Glutamine synthetase
Dusal.0325s00011	-1.83	2.85e-09	K10408	0	0	0	Cre09.g403800.t1.2	g9185.t1,Cre09.g403800.t1.1,DYHB,ODA4,ROC30,ROC54	Flagellar outer arm dynein heavy chain beta, involved in circadian rhythms
Dusal.0184s00015	-1.81	0.000492	K10408	0	0	0	Cre11.g476050.t1.2	g11825.t1,Cre11.g476050.t1.1,ODA2,DYHG	Flagellar outer arm dynein heavy chain gamma
Dusal.0007s00053	-1.8	0.00971	K10408	0	0	0	Cre06.g297850.t1.1	g6889.t1	0
Dusal.0015s00042	-1.8	0.00655	0	AT3G57680.1	0	Peptidase S41 family protein	Cre10.g453807.t1.2	g11144.t2,Cre10.g453807.t1.1	0
Dusal.0444s00011	-1.8	0.03	0	AT5G16150.3	GLT1,PGLCT	plastidic GLC translocator	Cre03.g206800.t1.1	g4175.t1,HXT1	Hexose transporter
Dusal.0184s00016	-1.79	0.000708	K10408	0	0	0	Cre11.g476050.t1.2	g11825.t1,Cre11.g476050.t1.1,ODA2,DYHG	Flagellar outer arm dynein heavy chain gamma
Dusal.0213s00005	-1.78	0.000268	0	AT5G04360.1	ATLDA,ATPU1,LDA,PU1	limit dextrinase	Cre11.g476650.t1.1	g11839.t1	Pullulanase-type starch debranching enzyme
Dusal.0478s00004	-1.77	0.05	0	AT2G01980.1	ATNHX7,ATSOS1,SOS1	sodium proton exchanger, putative (NHX7) (SOS1)	Cre05.g234645.t1.1	g5365.t1,Cre24.g769650.t1.1	0
Dusal.0052s00003	-1.73	5.06e-13	K00264	AT5G53460.3	GLT1	NADH-dependent glutamate synthase 1	Cre13.g592200.t1.2	g14518.t1,Cre13.g592200.t1.1,GSN1	Glutamate synthase, NADH-dependent
Dusal.0313s00015	-1.73	6.13e-10	K01756	AT4G18440.1	0	L-Aspartase-like family protein	Cre13.g565450.t1.2	g13916.t1,Cre13.g565450.t1.1	0
Dusal.0327s00010	-1.73	0.03	0	AT1G10510.1	emb2004	RNI-like superfamily protein	Cre16.g668150.t1.2	g16275.t1,Cre16.g668150.t1.1	0
Dusal.0398s00013	-1.73	0.02	0	AT5G46110.4	APE2,TPT	Glucose-6-phosphate/phosphate translocator-related	Cre01.g045550.t1.2	g1019.t1,Cre01.g045550.t1.1,TPT3	Triose phosphate transporter
Dusal.4071s00001	-1.72	0.01	K09503	AT5G22060.1	ATJ2,J2	DNAJ homologue 2	Cre17.g701500.t1.2	g17007.t1,Cre17.g701500.t1.1	DnaJ-like protein
Dusal.0516s00006	-1.71	0.000527	0	0	0	0	Cre06.g264050.t1.2	g5933.t1,Cre06.g264050.t1.1	0
Dusal.0627s00001	-1.71	0.000286	K10408	0	0	0	Cre02.g107050.t1.1	g2194.t1	Dynein heavy chain 5, inner arm dynein b (monomeric)
Dusal.0458s00006	-1.7	0.0064	K00365	AT2G26230.1	0	uricase / urate oxidase / nodulin 35, putative	Cre12.g504950.t1.2	g12469.t1,Cre12.g504950.t1.1,UO,UOX	Urate oxidase II
Dusal.0886s00003	-1.7	0.000134	K00162	AT5G50850.1	MAB1	Transketolase family protein	Cre16.g677026.t1.1	g16134.t1,Cre01.g063700.t1.1,Cre01.g063700.t1.2,PDH1	Pyruvate dehydrogenase E1 beta subunit
Dusal.0142s00004	-1.69	0.02	0	0	0	0	Cre16.g655050.t1.2	g15835.t1,Cre16.g655050.t1.1	0
Dusal.0231s00007	-1.69	0.000176	K00764	AT2G16570.1	ASE1,ATASE,ATASE1	GLN phosphoribosyl pyrophosphate amidotransferase 1	Cre05.g234638.t1.1	g5357.t1	0
Dusal.0272s00004	-1.69	0.00939	K13412	AT5G19360.1	CPK34	calcium-dependent protein kinase 34	Cre19.g750597.t1.1	g18129.t1,Cre33.g782750.t1.1	0
Dusal.1716s00001	-1.67	2.5e-05	K01956	AT3G27740.1	CARA	carbamoyl phosphate synthetase A	Cre06.g308500.t1.2	g7141.t1,Cre06.g308500.t1.1,CMP2,CMPS1	Carbamoyl phosphate synthase, small subunit
Dusal.0184s00017	-1.66	4.54e-07	K10408	0	0	0	Cre12.g484250.t1.1	g12019.t1,IDA1,PF9,ROC34	Flagellar inner arm dynein 1 heavy chain alpha (I1/f alpha)
Dusal.0311s00008	-1.65	1.64e-07	0	0	0	0	Cre09.g415550.t1.2	g10288.t1,Cre09.g415550.t1.1	Mitochondrial F1F0 ATP synthase associated 45.5 kDa protein
Dusal.0548s00003	-1.64	0.01	0	0	0	0	Cre16.g666150.t1.2	g16076.t1,Cre16.g666150.t1.1,DC2,ODA1	Flagellar outer dynein arm-docking complex protein 2
Dusal.0035s00037	-1.63	0.02	K10579	AT2G18600.1	0	Ubiquitin-conjugating enzyme family protein	Cre08.g370850.t1.1	g8689.t1,UBC18	0
Dusal.0478s00006	-1.63	0.00415	0	ATMG00650.1	0	NADH dehydrogenase subunit 4L	Cre09.g402552.t1.1	g10021.t1,Cre02.g140350.t1.1,Cre02.g140350.t1.2,NUO11	NADH:ubiquinone oxidoreductase ND4L subunit
Dusal.0035s00012	-1.59	0.01	K02134	AT5G47030.1	0	ATPase, F1 complex, delta/epsilon subunit	Cre11.g467707.t1.1	g11637.t1,Cre18.g743700.t1.1,Cre18.g743700.t1.2,ATP4	Mitochondrial F1F0 ATP synthase, delta subunit
Dusal.0327s00014	-1.59	2.02e-10	K00688	AT3G29320.1	0	Glycosyl transferase, family 35	Cre07.g336950.t1.1	g7840.t1,PHO2,PHOA	Starch phosphorylase
Dusal.0273s00009	-1.58	0.01	0	AT1G75210.1	0	HAD-superfamily hydrolase, subfamily IG, 5\'-nucleotidase	Cre10.g456900.t1.2	g11211.t1,Cre10.g456900.t1.1,FPN4	0
Dusal.0182s00017	-1.56	0.02	0	AT5G35170.1	0	adenylate kinase family protein	Cre12.g494850.t1.2	g12118.t1,Cre12.g494850.t1.1,ADK3	Adenylate kinase
Dusal.0163s00011	-1.54	0.02	K01322	AT1G76140.1	0	Prolyl oligopeptidase family protein	Cre12.g541800.t1.2	g13737.t1,Cre12.g541800.t1.1	0
Dusal.0372s00003	-1.51	0.04	K12844	AT1G60170.1	emb1220	pre-mRNA processing ribonucleoprotein binding region-containing protein	Cre10.g424850.t1.2	g10502.t1,Cre10.g424850.t1.1,PRP31,SPL5	Pre-mRNA-splicing factor
Dusal.0490s00009	-1.51	0.04	0	AT3G08640.1	0	Protein of unknown function (DUF3411)	Cre16.g678000.t1.2	g16555.t1,Cre16.g678000.t1.1	0
Dusal.0830s00004	-1.5	6.84e-06	K00026	AT1G53240.1	mMDH1	Lactate/malate dehydrogenase family protein	Cre12.g483950.t1.2	g12013.t1,Cre12.g483950.t1.1,MDH4	NAD-dependent malate dehydrogenase, mitochondrial
Dusal.0059s00009	-1.48	0.00891	K01738	AT3G59760.1	ATCS-C,OASC	O-acetylserine (thiol) lyase isoform C	Cre16.g685550.t1.2	g16386.t1,Cre16.g685550.t1.1,ASL4,Cys1A	O-acetylserine (Thiol)-lyase/cysteine synthase
Dusal.0096s00006	-1.48	3.44e-07	0	0	0	0	Cre13.g603000.t2.1	g14542.t1,PDE19	3\',5\'-cyclic-nucleotide phosphodiesterase
Dusal.0146s00025	-1.47	0.00838	K02324	AT1G08260.1	ABO4,EMB142,EMB2284,EMB529,ESD7,POL2A,TIL1	DNA polymerase epsilon catalytic subunit	Cre03.g179961.t1.1	g3729.t1	0
Dusal.1250s00001	-1.47	0.02	K09503	AT5G22060.1	ATJ2,J2	DNAJ homologue 2	Cre17.g701500.t1.2	g17007.t1,Cre17.g701500.t1.1	DnaJ-like protein
Dusal.0322s00005	-1.46	0.00724	K02147	AT4G38510.5	0	ATPase, V1 complex, subunit B protein	Cre02.g076350.t1.2	g1370.t1,Cre02.g076350.t1.1,ATPVB,ATPvB	Vacuolar ATP synthase subunit B
Dusal.0430s00012	-1.46	0.00241	K01176	AT1G69830.1	AMY3,ATAMY3	alpha-amylase-like 3	Cre08.g362450.t1.2	g8488.t1,Cre08.g362450.t1.1,AMA2	Alpha-amylase
Dusal.0263s00014	-1.45	2.63e-05	K01595	AT3G14940.1	ATPPC3,PPC3	phosphoenolpyruvate carboxylase 3	Cre11.g476325.t1.1	g11831.t1	0
Dusal.0531s00001	-1.45	0.00202	K10408	0	0	0	Cre14.g624950.t1.1	g15055.t1,DHC10,DYH1B,IDA2	Flagellar inner arm dynein 1 heavy chain beta
Dusal.0395s00011	-1.43	0.02	0	0	0	0	Cre02.g141606.t1.1	g2722.t1,Cre15.g647450.t1.1,Cre15.g647450.t1.2,DHC9	Flagellar inner arm dynein heavy chain, dynein c (monomeric)
Dusal.0975s00006	-1.43	0.00347	0	0	0	0	Cre10.g444450.t1.1	g10928.t1,SSA17	Predicted protein
Dusal.0018s00044	-1.41	0.03	K03949	AT5G52840.1	0	NADH-ubiquinone oxidoreductase-related	Cre13.g568800.t1.2	g13997.t1,Cre13.g568800.t1.1	NADH:ubiquinone oxidoreductase 18 kDa subunit
Dusal.0383s00014	-1.41	4.24e-05	K01897	AT4G23850.1	LACS4	AMP-dependent synthetase and ligase family protein	Cre13.g566650.t2.1	g13944.t1	0
Dusal.0539s00006	-1.41	0.02	K14638	AT3G54140.1	ATPTR1,PTR1	peptide transporter 1	Cre04.g224700.t1.2	g4904.t1,Cre04.g224700.t1.1,NRT1.1	0
Dusal.1567s00001	-1.41	0.000781	0	0	0	0	0	0	0
Dusal.0249s00018	-1.4	5.46e-07	K00948	AT2G44530.2	0	Phosphoribosyltransferase family protein	Cre08.g378850.t1.2	g8917.t1,Cre08.g378850.t1.1,RPPK1	Ribose-phosphate pyrophosphokinase
Dusal.0309s00011	-1.38	2.48e-06	K02133	AT5G08680.1	0	ATP synthase alpha/beta family protein	Cre17.g698000.t1.2	g16928.t1,Cre17.g698000.t1.1,ATP2	Mitochondrial F1F0 ATP synthase, beta subunit
Dusal.0383s00011	-1.34	0.04	K00030	AT3G09810.1	IDH-VI	isocitrate dehydrogenase VI	Cre02.g143250.t1.2	g2620.t1,Cre02.g143250.t1.1	Isocitrate dehydrogenase, NAD-dependent
Dusal.0334s00009	-1.33	4.4e-07	K05863	AT4G28390.1	AAC3,ATAAC3	ADP/ATP carrier 3	Cre09.g386650.t1.2	g9110.t1,Cre09.g386650.t1.1,ANT1	ADP/ATP carrier protein, mitochondrial
Dusal.0911s00003	-1.33	0.01	0	AT5G12860.1	DiT1	dicarboxylate transporter 1	Cre17.g713350.t1.2	g17273.t1,Cre17.g713350.t1.1,OMT1	Oxoglutarate:malate antiporter
Dusal.0196s00011	-1.32	0.00546	0	0	0	0	Cre13.g584400.t1.2	g14345.t1,Cre13.g584400.t1.1	Flagellar Associated Protein
Dusal.0579s00008	-1.32	0.02	K02731	AT5G66140.1	PAD2	proteasome alpha subunit D2	Cre01.g030850.t1.2	g698.t1,Cre01.g030850.t1.1,POA4	20S proteasome alpha subunit D
Dusal.0964s00001	-1.3	0.05	0	AT1G49330.1	0	hydroxyproline-rich glycoprotein family protein	0	0	0
Dusal.0269s00008	-1.29	0.00271	K13091	AT2G16940.2	0	Splicing factor, CC1-like	Cre04.g213905.t1.1	g4701.t1	0
Dusal.2797s00001	-1.28	0.04	0	0	0	0	Cre01.g032700.t1.2	g739.t1,Cre01.g032700.t1.1	Glucokinase
Dusal.0288s00018	-1.27	0.0045	K00705	AT5G64860.1	DPE1	disproportionating enzyme	Cre03.g181500.t1.2	g3761.t1,Cre03.g181500.t1.1,STA11	alpha-1,4-glucanotransferase
Dusal.1081s00004	-1.27	0.00111	0	0	0	0	0	0	0
Dusal.0164s00012	-1.26	0.0088	0	AT2G36580.1	0	Pyruvate kinase family protein	Cre06.g280950.t1.2	g6534.t1,Cre06.g280950.t1.1	Pyruvate kinase
Dusal.0038s00004	-1.25	0.00506	0	0	0	0	Cre15.g643028.t1.1	g15492.t1	0
Dusal.0032s00020	-1.22	1.29e-06	K02976	AT3G56340.1	0	Ribosomal protein S26e family protein	Cre16.g682300.t1.2	g16457.t1,Cre16.g682300.t1.1	Ribosomal protein S26, component of cytosolic 80S ribosome and 40S small subunit
Dusal.2734s00001	-1.22	0.00314	0	0	0	0	Cre08.g382100.t1.2	g8990.t1,Cre08.g382100.t1.1	0
Dusal.0378s00005	-1.21	0.04	K13421	AT3G54470.1	0	uridine 5\'-monophosphate synthase / UMP synthase (PYRE-F) (UMPS)	Cre01.g048950.t1.2	g1086.t1,Cre01.g048950.t1.1,PYR5	Uridine 5\'- monophosphate synthase
Dusal.1215s00002	-1.21	0.02	K00627	AT3G52200.1	LTA3	Dihydrolipoamide acetyltransferase, long form protein	Cre09.g386735.t1.1	g9117.t1,Cre29.g778200.t1.1,Cre29.g778200.t1.2,DLA1	Dihydrolipoamide acetyltransferase
Dusal.0033s00009	-1.2	1.52e-05	K00058	AT4G34200.1	EDA9	D-3-phosphoglycerate dehydrogenase	Cre07.g344600.t1.2	g8018.t1,Cre07.g344600.t1.1,PGD1	D-3-phosphoglycerate dehydrogenase
Dusal.1050s00001	-1.2	2.63e-06	0	AT4G15530.6	PPDK	pyruvate orthophosphate dikinase	Cre17.g734548.t1.1	g17763.t1,Cre15.g644850.t1.1,PPD2	Pyruvate phosphate dikinase, chloroplastic
Dusal.0255s00017	-1.18	1.37e-05	K06816	0	0	0	Cre12.g512000.t1.1	g12307.t1	0
Dusal.0022s00011	-1.17	2.7e-05	0	0	0	0	Cre07.g340350.t1.1	g7917.t1,ASA1	Mitochondrial F1F0 ATP synthase associated 60.6 kDa protein
Dusal.0558s00012	-1.15	0.000652	K00831	AT4G35630.1	PSAT	phosphoserine aminotransferase	Cre07.g331550.t1.2	g7714.t1,Cre07.g331550.t1.1,PST1	Phosphoserine aminotransferase
Dusal.0408s00005	-1.14	0.00676	K03456	AT3G25800.1	PDF1,PP2AA2,PR 65	protein phosphatase 2A subunit A2	Cre11.g477300.t1.1	g11852.t1,PPP36	0
Dusal.0392s00006	-1.12	1.88e-05	K00873	AT5G08570.1	0	Pyruvate kinase family protein	Cre12.g533550.t1.1	g13125.t1	Pyruvate kinase
Dusal.1035s00002	-1.11	4.75e-05	K02136	AT2G33040.1	ATP3	gamma subunit of Mt ATP synthase	Cre15.g635850.t2.1	g15338.t1,ATP3	Mitochondrial F1F0 ATP synthase, gamma subunit
Dusal.0175s00009	-1.1	0.000162	K01689	AT2G36530.1	ENO2,LOS2	Enolase	Cre12.g513200.t1.2	g12671.t1,Cre12.g513200.t1.1	Enolase
Dusal.0493s00012	-1.1	5.3e-05	K02128	ATMG01080.1	0	mitochondrial F0-ATPase subunit 9	Cre17.g731950.t1.2	g17690.t1,Cre17.g731950.t1.1,ATP9B	Mitochondrial F1F0 ATP synthase subunit 9, isoform B
Dusal.0226s00018	-1.09	0.000286	K15633	AT1G09780.1	0	Phosphoglycerate mutase, 2,3-bisphosphoglycerate-independent	Cre06.g272050.t1.2	g6104.t1,Cre06.g272050.t1.1,PGM1	Phosphoglycerate mutase, 2,3-bisphosphoglycerate-independent
Dusal.0482s00008	-1.09	0.02	K10256	AT3G12120.2	FAD2	fatty acid desaturase 2	Cre17.g711150.t1.2	g17222.t1,Cre17.g711150.t1.1,FAD2,FAD2a	0
Dusal.0019s00008	-1.08	0.000758	K15102	AT5G14040.1	PHT3;1	phosphate transporter 3;1	Cre03.g172300.t1.2	g3551.t1,Cre03.g172300.t1.1,MPC1	Mitochondrial phosphate carrier protein
Dusal.0588s00008	-1.08	0.00454	K10408	0	0	0	Cre12.g484250.t1.1	g12019.t1,IDA1,PF9,ROC34	Flagellar inner arm dynein 1 heavy chain alpha (I1/f alpha)
Dusal.0032s00006	-1.03	0.000828	K10408	AT1G18610.1	0	Galactose oxidase/kelch repeat superfamily protein	Cre03.g145127.t1.1	g2920.t1,Cre01.g058400.t1.1,Cre01.g058400.t1.2,ODA11	Flagellar outer arm dynein heavy chain alpha
Dusal.0713s00005	-1.03	0.03	K00026	AT3G47520.1	MDH	malate dehydrogenase	Cre03.g194850.t1.2	g4035.t1,Cre03.g194850.t1.1,MDH1	NAD-dependent malate dehydrogenase, chloroplastic
Dusal.0743s00002	-1.02	0.04	0	0	0	0	Cre11.g467535.t1.1	g11465.t1,Cre18.g750950.t1.1,Cre18.g750950.t1.2	Mitochondrial substrate carrier protein
Dusal.0751s00008	-1.01	0.03	0	0	0	0	Cre13.g581600.t1.2	g14283.t1,Cre13.g581600.t1.1,ASA4	Mitochondrial F1F0 ATP synthase associated 31.2 kDa protein
Dusal.0217s00015	-1	0.03	K01958	AT1G03090.2	MCCA	methylcrotonyl-CoA carboxylase alpha chain, mitochondrial / 3-methylcrotonyl-CoA carboxylase 1 (MCCA)	Cre06.g258700.t1.1	g5817.t1,PYC1	Pyruvate carboxylase
Dusal.0101s00011	-0.99	0.00635	0	0	0	0	0	0	0
Dusal.0147s00014	-0.97	0.04	K13621	0	0	0	Cre07.g324200.t1.2	g7488.t1,Cre07.g324200.t1.1	Diacylglyceryl-N,N,N-trimethylhomoserine synthesis protein
Dusal.0907s00005	-0.95	0.000229	K07374	AT1G50010.1	TUA2	tubulin alpha-2 chain	Cre04.g216850.t1.2	g4512.t1,Cre04.g216850.t1.1	Alpha tubulin 2
Dusal.0001s00040	-0.93	0.00134	K02971	AT5G27700.1	0	Ribosomal protein S21e	Cre03.g203450.t1.2	g4248.t1,Cre03.g203450.t1.1	Ribosomal protein S21, component of cytosolic 80S ribosome and 40S small subunit
Dusal.0079s00020	-0.93	0.00467	K06630	AT4G09000.1	GF14 CHI,GRF1	general regulatory factor 1	Cre12.g559250.t1.2	g13339.t1,Cre12.g559250.t1.1,FTT1	14-3-3 protein
Dusal.0106s00013	-0.91	0.00213	K02979	AT5G03850.1	0	Nucleic acid-binding, OB-fold-like protein	Cre12.g510450.t1.2	g12340.t1,Cre12.g510450.t1.1	Ribosomal protein S28, component of cytosolic 80S ribosome and 40S small subunit
Dusal.0253s00022	-0.91	0.000604	0	0	0	0	0	0	0
Dusal.0558s00007	-0.9	0.0045	K01952	AT1G74260.1	PUR4	purine biosynthesis 4	Cre08.g364800.t1.2	g8542.t1,Cre08.g364800.t1.1	0
Dusal.0090s00020	-0.89	0.00338	K01681	AT4G26970.1	ACO2	aconitase 2	Cre01.g042750.t1.2	g957.t1,Cre01.g042750.t1.1	Aconitate hydratase
Dusal.0849s00001	-0.89	0.00325	K02980	AT3G43980.1	0	Ribosomal protein S14p/S29e family protein	Cre08.g358556.t1.1	g8372.t1,Cre28.g777200.t1.1,Cre28.g777200.t1.2,RPS29	Ribosomal protein S29, component of cytosolic 80S ribosome and 40S small subunit
Dusal.0101s00022	-0.87	0.00209	K02974	AT5G28060.1	0	Ribosomal protein S24e family protein	Cre10.g456200.t1.2	g11193.t1,Cre10.g456200.t1.1	Ribosomal protein S24, component of cytosolic 80S ribosome and 40S small subunit
Dusal.0296s00012	-0.85	0.00581	K06569	0	0	0	0	0	0
Dusal.1141s00002	-0.84	0.0089	K00600	AT4G32520.1	AtSHMT3,SHM3	serine hydroxymethyltransferase 3	Cre09.g411900.t1.1	g10198.t1,SHMT3	Serine hydroxymethyltransferase 3
Dusal.0268s00002	-0.82	0.00381	K02882	AT2G34480.1	0	Ribosomal protein L18ae/LX family protein	Cre01.g047750.t1.2	g1061.t1,Cre01.g047750.t1.1,RPL18a	Ribosomal protein L18a, component of cytosolic 80S ribosome and 60S large subunit
Dusal.0296s00011	-0.81	0.01	0	0	0	0	0	0	0
Dusal.0295s00009	-0.78	0.02	K07375	AT1G75780.1	TUB1	tubulin beta-1 chain	Cre12.g542250.t1.1	g13727.t1,RSP19	Beta tubulin 1
Dusal.0514s00005	-0.77	0.03	K01535	AT3G42640.1	AHA8,HA8	H(+)-ATPase 8	Cre03.g164600.t1.2	g3374.t1,Cre03.g164600.t1.1,ACA3,PMA3,PMH1	P-type ATPase/cation transporter, plasma membrane
Dusal.0875s00009	-0.76	0.01	K01623	AT4G38970.1	FBA2	fructose-bisphosphate aldolase 2	Cre05.g234550.t1.2	g5352.t1,Cre05.g234550.t1.1	Fructose-1,6-bisphosphate aldolase
Dusal.0091s00001	-0.75	0.03	K07977,K07937	AT1G10630.1	ARFA1F,ATARFA1F	ADP-ribosylation factor A1F	Cre12.g486250.t1.2	g12270.t1,Cre12.g486250.t1.1,ARFA1A,ARL6	ARF-like GTPase
Dusal.0453s00002	-0.7	0.03	K02868	AT3G58700.1	0	Ribosomal L5P family protein	Cre01.g027000.t1.2	g618.t1,Cre01.g027000.t1.1	Ribosomal protein L11, component of cytosolic 80S ribosome and 60S large subunit
Dusal.0778s00006	-0.67	0.04	K02949	AT5G23740.1	RPS11-BETA	ribosomal protein S11-beta	Cre12.g514500.t1.2	g12697.t1,Cre12.g514500.t1.1	Ribosomal protein S11, component of cytosolic 80S ribosome and 40S small subunit
Dusal.0009s00006	0.72	0.03	K06972	AT1G49630.2	ATPREP2,PREP2	presequence protease 2	Cre01.g020918.t1.1	g486.t1,Cre01.g020900.t1.3,PREP1	0
Dusal.0818s00002	0.73	0.03	K03526	AT5G60600.1	CLB4,CSB3,GCPE,HDS,ISPG	4-hydroxy-3-methylbut-2-enyl diphosphate synthase	Cre12.g490350.t1.1	g12178.t1,HDS1	1-hydroxy-2-methyl-2-(E)-butenyl 4-diphosphate synthase
Dusal.0643s00003	0.74	0.02	0	AT2G43465.1	0	RNA-binding ASCH domain protein	Cre16.g668650.t1.1	g16262.t1	0
Dusal.0152s00007	0.75	0.05	K00278	AT5G14760.1	AO	L-aspartate oxidase	Cre12.g528450.t1.2	g13013.t1,Cre12.g528450.t1.1,ASO1	L-aspartate oxidase
Dusal.0583s00008	0.84	0.04	K02705,K02706	ATCG00270.1	0	photosystem II reaction center protein D	0	0	0
Dusal.0240s00015	0.85	0.02	0	AT4G04770.1	ABC1,ATABC1,ATNAP1,LAF6	ATP binding cassette protein 1	Cre15.g643600.t1.2	g15512.t1,Cre15.g643600.t1.1,SUF2,SUFB	Iron-sulfur cluster assembly protein
Dusal.0002s00009	0.86	0.00258	K02355	AT1G62750.1	ATSCO1,ATSCO1/CPEF-G,SCO1	Translation elongation factor EFG/EF2 protein	Cre02.g076250.t1.1	g1368.t1	Chloroplast elongation factor G
Dusal.0838s00002	0.87	0.0052	K00392	AT5G04590.1	SIR	sulfite reductase	Cre08.g365692.t1.1	g8568.t1,SIR4	0
Dusal.0384s00007	0.88	0.02	K01885	AT5G26710.1	0	Glutamyl/glutaminyl-tRNA synthetase, class Ic	Cre11.g467547.t1.1	g11477.t1,Cre44.g788000.t1.1,Cre44.g788000.t1.2	Glutamyl/glutaminyl-tRNA synthetase
Dusal.0005s00029	0.89	0.00617	K01687	AT3G23940.1	0	dehydratase family	Cre03.g206600.t1.2	g4179.t1,Cre03.g206600.t1.1,AAD1	Acetohydroxyacid dehydratase
Dusal.0448s00003	0.92	0.0065	K01696	AT4G27070.1	TSB2	tryptophan synthase beta-subunit 2	Cre03.g161400.t1.2	g3308.t1,Cre03.g161400.t1.1,WSN2	Tryptophan synthase beta subunit
Dusal.0354s00016	0.93	0.02	0	AT2G39730.2	RCA	rubisco activase	Cre04.g229300.t1.1	g5019.t1	Rubisco activase
Dusal.0463s00006	0.93	0.05	K14565	AT5G27120.1	0	NOP56-like pre RNA processing ribonucleoprotein	Cre10.g441400.t1.2	g10862.t1,Cre10.g441400.t1.1,NOP58	Nucleolar protein, Component of C/D snoRNPs
Dusal.0179s00012	0.99	0.03	K01358	AT1G49970.1	CLPR1,NCLPP5,SVR2	CLP protease proteolytic subunit 1	Cre14.g619100.t1.2	g14919.t1,Cre14.g619100.t1.1	Inactive subunit of chloroplast ClpP complex
Dusal.0556s00014	1.02	0.02	K06943	AT1G50920.1	0	Nucleolar GTP-binding protein	Cre10.g459500.t1.1	g11269.t1,NGB1	Nucleolar GTP-binding protein
Dusal.0179s00010	1.03	0.01	K00234	AT5G66760.1	SDH1-1	succinate dehydrogenase 1-1	Cre14.g619133.t1.1	g14920.t1	0
Dusal.0260s00005	1.04	0.04	K03248	AT3G11400.1	ATEIF3G1,EIF3G1	eukaryotic translation initiation factor 3G1	Cre06.g269450.t1.2	g6045.t1,Cre06.g269450.t1.1,EIF3G	Eukaryotic translation initiation factor 3, subunit G
Dusal.0330s00014	1.04	0.000988	0	AT5G24690.1	0	Protein of unknown function (DUF3411)	Cre09.g387000.t1.2	g9565.t1,Cre09.g387000.t1.1	Predicted protein
Dusal.0022s00010	1.05	0.00134	0	AT4G22890.4	PGR5-LIKE A	PGR5-LIKE A	Cre07.g340200.t1.1	g7914.t1,TEF3	Thylakoid transmembrane protein involved in cyclic electron flow
Dusal.0570s00002	1.05	0.02	K03527	AT4G34350.1	CLB6,HDR,ISPH	4-hydroxy-3-methylbut-2-enyl diphosphate reductase	Cre08.g372950.t1.2	g8734.t1,Cre08.g372950.t1.1,IDS1	4-hydroxy-3-methylbut-2-enyl diphosphate reductase
Dusal.0607s00011	1.06	3.99e-05	0	AT5G49910.1	cpHsc70-2,CPHSC70-2EAT SHOCK PROTEIN 70-2,HSC70-7	chloroplast heat shock protein 70-2	Cre06.g250100.t1.2	g5601.t1,Cre06.g250100.t1.1	Heat shock protein 70B
Dusal.0895s00003	1.09	0.03	K01868	AT2G04842.1	EMB2761	threonyl-tRNA synthetase, putative / threonine--tRNA ligase, putative	Cre10.g421600.t1.2	g10433.t1,Cre10.g421600.t1.1,TST2	0
Dusal.0179s00014	1.11	0.000136	K02988	AT2G33800.1	0	Ribosomal protein S5 family protein	Cre16.g659950.t1.1	g15941.t1	Plastid ribosomal protein S5
Dusal.0020s00032	1.12	7.27e-06	K03283	AT3G12580.1	ATHSP70,HSP70	heat shock protein 70	Cre08.g372100.t1.2	g8716.t1,Cre08.g372100.t1.1	Heat shock protein 70A
Dusal.0379s00007	1.12	0.00571	0	AT2G36190.1	AtcwINV4,cwINV4	cell wall invertase 4	Cre12.g488000.t1.2	g12227.t1,Cre12.g488000.t1.1,FFT4	0
Dusal.0007s00046	1.13	0.00255	0	AT5G15850.1	ATCOL1,COL1	CONSTANS-like 1	Cre12.g534100.t1.1	g13136.t1,COL,CON2	0
Dusal.0027s00032	1.14	5.19e-05	K00927	AT3G12780.1	PGK1	phosphoglycerate kinase 1	Cre11.g467770.t1.1	g11700.t1,Cre22.g763250.t1.1,Cre22.g763250.t1.2,PGK1	Phosphoglycerate kinase, chloroplast precursor
Dusal.0159s00012	1.14	0.000416	K05907	AT4G21990.1	APR3,ATAPR3,PRH-26,PRH26	APS reductase 3	Cre12.g517150.t1.1	g12754.t1,APR1,MET16	Adenylylphosphosulfate reductase
Dusal.0401s00008	1.14	0.00925	K01586	AT5G11880.1	0	Pyridoxal-dependent decarboxylase family protein	Cre01.g050100.t1.2	g1108.t1,Cre01.g050100.t1.1,DPD1	Diaminopimelate decarboxylase
Dusal.0029s00014	1.16	0.00137	K02293	AT4G14210.1	PDE226,PDS,PDS3	phytoene desaturase 3	Cre12.g509650.t1.2	g12358.t1,Cre12.g509650.t1.1	Phytoene desaturase
Dusal.0510s00002	1.16	0.04	0	AT4G39520.1	0	GTP-binding protein-related	Cre06.g252450.t1.1	g5652.t1	0
Dusal.0732s00008	1.17	4.37e-05	K03386	AT3G11630.1	0	Thioredoxin superfamily protein	Cre06.g257601.t1.2	g5792.t1,Cre06.g257601.t1.1	2-cys peroxiredoxin, chloroplastic
Dusal.0253s00024	1.21	0.000134	0	0	0	0	0	0	0
Dusal.0529s00001	1.22	0.04	K16055	AT1G06410.1	ATTPS7,ATTPSA,TPS7	trehalose-phosphatase/synthase 7	Cre06.g278221.t1.1	g6363.t1,Cre13.g599350.t1.1,TPS1	Trehalose-6-phosphate synthase/phosphatase
Dusal.0161s00025	1.23	0.00794	0	AT3G26710.1	CCB1	cofactor assembly of complex C	Cre16.g662150.t1.2	g15990.t1,Cre16.g662150.t1.1	CPLD51 protein, required for cyt b6 assembly
Dusal.0219s00011	1.23	0.01	K03695	AT2G25140.1	CLPB-M,CLPB4,HSP98.7	casein lytic proteinase B4	Cre02.g090850.t1.1	g1698.t1	ClpB chaperone, Hsp100 family
Dusal.0289s00003	1.25	0.04	K03671	AT3G15360.1	ATHM4,ATM4,TRX-M4	thioredoxin M-type 4	Cre01.g052250.t1.2	g1158.t1,Cre01.g052250.t1.1,TRX1	Thioredoxin x
Dusal.0398s00010	1.25	0.000106	K01662	AT4G15560.1	CLA,CLA1,DEF,DXPS2,DXS	Deoxyxylulose-5-phosphate synthase	Cre07.g356350.t1.1	g8285.t1,DXS1	1-deoxy-D-xylulose 5-phosphate synthase, chloroplast precursor
Dusal.0576s00004	1.26	2e-05	K06569	0	0	0	0	0	0
Dusal.0098s00017	1.27	0.00137	0	AT4G30930.1	NFD1	Ribosomal protein L21	Cre06.g299000.t1.2	g6917.t1,Cre06.g299000.t1.1	Plastid ribosomal protein L21
Dusal.0379s00006	1.27	0.04	0	0	0	0	0	0	0
Dusal.0584s00003	1.27	4.24e-05	K03217	AT2G28800.1	ALB3	63 kDa inner membrane family protein	Cre17.g729800.t1.2	g17637.t1,Cre17.g729800.t1.1	0
Dusal.0671s00011	1.27	0.00583	K12873	AT4G21110.1	0	G10 family protein	Cre10.g442400.t1.2	g10884.t1,Cre10.g442400.t1.1	0
Dusal.0078s00020	1.28	1.12e-06	K02357	AT4G29060.1	emb2726	elongation factor Ts family protein	Cre12.g519180.t2.1	g12799.t1,Cre12.g519200.t2.1	0
Dusal.0206s00016	1.28	0.000481	K13412	AT5G04870.1	ATCPK1,CPK1	calcium dependent protein kinase 1	Cre13.g571700.t1.1	g14059.t1	0
Dusal.0255s00012	1.28	0.00581	0	AT2G20890.1	PSB29,THF1	photosystem II reaction center PSB29 protein	Cre13.g562850.t1.2	g13851.t1,Cre13.g562850.t1.1	Thylakoid formation protein
Dusal.0093s00023	1.29	0.000248	K00281	AT2G26080.1	AtGLDP2,GLDP2	glycine decarboxylase P-protein 2	Cre12.g534800.t1.1	g13152.t1,GCSP	Glycine cleavage system, P protein
Dusal.0438s00007	1.29	0.02	K10576	AT1G63800.1	UBC5	ubiquitin-conjugating enzyme 5	Cre01.g027200.t1.2	g622.t1,Cre01.g027200.t1.1,UBC12	0
Dusal.0165s00014	1.3	0.02	0	0	0	0	0	0	0
Dusal.0095s00027	1.31	0.00707	0	0	0	0	Cre06.g282300.t1.2	g6566.t1,Cre06.g282300.t1.1	0
Dusal.0371s00017	1.31	0.00359	0	0	0	0	0	0	0
Dusal.0028s00042	1.33	0.02	K07119	AT5G16990.1	0	Zinc-binding dehydrogenase family protein	Cre16.g677950.t1.1	g16556.t1,QOR1	0
Dusal.0596s00007	1.33	0.02	0	0	0	0	Cre09.g392050.t1.1	g9451.t1	0
Dusal.0095s00031	1.34	0.000918	K12198	AT3G10640.1	VPS60.1	SNF7 family protein	Cre13.g577950.t1.2	g14200.t1,Cre13.g577950.t1.1,VPS60	Subunit of the ESCRT-III complex
Dusal.0957s00003	1.34	0.00529	K00227	AT3G02580.1	BUL1,DWF7,STE1	sterol 1	Cre16.g663950.t1.2	g16031.t1,Cre16.g663950.t1.1,ERG3	0
Dusal.0046s00018	1.35	0.03	0	AT1G55860.1	UPL1	ubiquitin-protein ligase 1	Cre10.g433900.t2.1	g10703.t1	0
Dusal.0049s00017	1.35	0.03	0	AT1G08940.1	0	Phosphoglycerate mutase family protein	Cre03.g182300.t1.1	g3778.t1,PGM7	0
Dusal.1082s00004	1.35	0.00603	0	0	0	0	Cre06.g249750.t1.1	g5594.t1	0
Dusal.1204s00003	1.36	0.03	K01869	AT1G09620.1	0	ATP binding;leucine-tRNA ligases;aminoacyl-tRNA ligases;nucleotide binding;ATP binding;aminoacyl-tRNA ligases	Cre06.g293582.t1.1	g6799.t1	0
Dusal.0120s00001	1.37	0.00129	0	AT3G17930.1	0	0	Cre01.g000850.t1.2	g20.t1,Cre01.g000850.t1.1	Predicted protein
Dusal.0148s00001	1.37	0.00105	K02933	AT1G05190.1	emb2394	Ribosomal protein L6 family	Cre09.g415950.t1.2	g10296.t1,Cre09.g415950.t1.1	Plastid ribosomal protein L6
Dusal.0321s00007	1.38	0.000347	K02879	AT3G54210.1	0	Ribosomal protein L17 family protein	Cre02.g108850.t1.2	g2231.t1,Cre02.g108850.t1.1	Plastid ribosomal protein L17
Dusal.0395s00006	1.38	0.04	K00099	AT5G62790.1	DXR,PDE129	1-deoxy-D-xylulose 5-phosphate reductoisomerase	Cre12.g546050.t1.2	g13634.t1,Cre12.g546050.t1.1,DXR1	1-deoxy-D-xylulose 5-phosphate reductoisomerase, chloroplast precursor
Dusal.0791s00008	1.4	0.01	0	ATCG00640.1	0	ribosomal protein L33	Cre10.g462950.t1.2	g11347.t1,Cre10.g462950.t1.1	Plastid ribosomal protein L33
Dusal.0182s00010	1.41	0.000546	K02909	AT1G75350.1	emb2184	Ribosomal protein L31	Cre08.g365400.t1.2	g8561.t1,Cre08.g365400.t1.1	Plastid ribosomal protein L31
Dusal.1520s00001	1.42	0.03	0	AT3G60240.4	CUM2,EIF4G	eukaryotic translation initiation factor 4G	Cre12.g529950.t1.2	g13047.t1,Cre12.g529950.t1.1,EIF4G,EIF4G1	Eukaryotic translation initiation factor 4, gamma subunit
Dusal.0037s00014	1.44	0.02	0	0	0	0	Cre02.g083650.t1.1	g1540.t1	0
Dusal.1029s00008	1.44	0.00134	K02899	AT5G40950.1	RPL27	ribosomal protein large subunit 27	Cre06.g300800.t1.2	g6959.t1,Cre06.g300800.t1.1	Plastid ribosomal protein L27
Dusal.0610s00011	1.45	0.01	K01611	AT3G02470.4	SAMDC	S-adenosylmethionine decarboxylase	Cre03.g205900.t1.2	g4193.t1,Cre03.g205900.t1.1,DCA1	S-adenosylmethionine decarboxylase
Dusal.1090s00001	1.45	0.00351	K02519	AT1G17220.1	FUG1	Translation initiation factor 2, small GTP-binding protein	Cre07.g341850.t1.2	g7951.t1,Cre07.g341850.t1.1,EIF2,INFB	0
Dusal.0082s00008	1.47	0.02	0	AT5G43260.1	0	chaperone protein dnaJ-related	Cre10.g432100.t1.2	g10664.t1,Cre10.g432100.t1.1	0
Dusal.0402s00001	1.47	0.03	K04078	AT5G20720.1	ATCPN21,CHCPN10,CPN10,CPN20,CPN21	chaperonin 20	Cre12.g505850.t1.2	g12450.t1,Cre12.g505850.t1.1,CPN23	Chaperonin 23
Dusal.0140s00006	1.48	0.04	K02959	AT4G34620.1	SSR16	small subunit ribosomal protein 16	Cre12.g494450.t1.2	g12059.t1,Cre12.g494450.t1.1	Plastid ribosomal protein S16
Dusal.0444s00003	1.48	0.00477	0	AT4G11630.1	0	Ribosomal protein L19 family protein	Cre17.g734450.t1.2	g17757.t1,Cre17.g734450.t1.1	Plastid ribosomal protein L19
Dusal.0076s00023	1.49	1.56e-05	0	AT3G48560.1	AHAS,ALS,CSR1,IMR1,TZP5	chlorsulfuron/imidazolinone resistant 1	Cre09.g386758.t1.1	g9140.t1,Cre29.g778850.t1.1,Cre29.g778850.t1.2,ALS1	Acetolactate synthase, large subunit
Dusal.0078s00008	1.49	2.95e-06	0	AT2G37760.1	0	NAD(P)-linked oxidoreductase superfamily protein	Cre10.g432900.t1.2	g10681.t1,Cre10.g432900.t1.1,AKR3	0
Dusal.0341s00004	1.49	1.35e-05	K00863	AT3G17770.1	0	Dihydroxyacetone kinase	Cre13.g607450.t1.1	g14645.t1,DAK1	Dihydroxyacetone kinase
Dusal.0647s00009	1.49	0.01	0	AT5G51720.1	0	2 iron, 2 sulfur cluster binding	Cre01.g050550.t1.2	g1117.t1,Cre01.g050550.t1.1	0
Dusal.0386s00013	1.5	1.11e-05	0	AT1G16320.1	0	Uncharacterized conserved protein (DUF2358)	Cre17.g731100.t1.2	g17667.t1,Cre17.g731100.t1.1	0
Dusal.0049s00030	1.51	0.00272	K02946	AT3G13120.2	0	Ribosomal protein S10p/S20e family protein	Cre03.g195650.t1.2	g4054.t1,Cre03.g195650.t1.1	Plastid ribosomal protein S10
Dusal.0406s00011	1.51	0.01	K14272	AT1G70580.1	AOAT2,GGT2	alanine-2-oxoglutarate aminotransferase 2	Cre10.g451950.t1.2	g11102.t1,Cre10.g451950.t1.1,AAT1	Alanine aminotransferase
Dusal.0517s00005	1.51	0.04	0	AT1G32990.1	PRPL11	plastid ribosomal protein l11	Cre10.g423650.t1.2	g10478.t1,Cre10.g423650.t1.1	Plastid ribosomal protein L11
Dusal.1916s00001	1.51	0.00135	K02952	AT5G14320.1	0	Ribosomal protein S13/S18 family	Cre12.g493950.t1.2	g12071.t1,Cre12.g493950.t1.1	Plastid ribosomal protein S13
Dusal.0023s00017	1.52	0.00178	K02721	AT2G30570.1	PSBW	photosystem II reaction center W	0	0	0
Dusal.0246s00007	1.52	4.55e-05	K02926	AT1G07320.1	RPL4	ribosomal protein L4	Cre11.g479500.t1.2	g11904.t1,Cre11.g479500.t1.1	Plastid ribosomal protein L4
Dusal.0402s00005	1.52	0.02	0	AT3G05020.1	ACP,ACP1	acyl carrier protein 1	Cre13.g577100.t1.2	g14182.t1,Cre13.g577100.t1.1	Acyl-carrier protein
Dusal.0127s00022	1.53	0.01	0	0	0	0	Cre02.g084000.t1.2	g1548.t1,Cre02.g084000.t1.1	0
Dusal.0882s00002	1.54	8.36e-07	K19032	AT1G68590.1	0	Ribosomal protein PSRP-3/Ycf65	Cre02.g083950.t1.1	g1547.t1	Plastid-specific ribosomal protein 3
Dusal.2886s00001	1.55	3.44e-07	0	0	0	0	0	0	0
Dusal.0249s00025	1.57	2.96e-09	K04035	AT3G56940.1	ACSF,CHL27,CRD1	dicarboxylate diiron protein, putative (Crd1)	Cre12.g510050.t1.2	g12349.t1,Cre12.g510050.t1.1,CTH1A,CTH1B	Copper target 1 protein
Dusal.0291s00020	1.57	0.01	K14566	AT2G46230.1	0	PIN domain-like family protein	Cre16.g679450.t1.2	g16521.t1,Cre16.g679450.t1.1	0
Dusal.0410s00015	1.57	0.00255	0	AT4G35450.5	AFT,AKR2,AKR2A	ankyrin repeat-containing protein 2	Cre12.g553800.t1.1	g13457.t1	0
Dusal.0095s00025	1.58	0.00221	0	AT4G14880.2	ATCYS-3A,CYTACS1,OASA1,OLD3	O-acetylserine (thiol) lyase (OAS-TL) isoform A1	Cre08.g367600.t1.2	g8613.t1,Cre08.g367600.t1.1,ASL1	O-acetylserine (Thiol)-lyase/cysteine synthase
Dusal.0133s00029	1.58	0.00668	K14544	AT1G63810.1	0	0	Cre07.g332800.t1.2	g7742.t1,Cre07.g332800.t1.1	0
Dusal.0052s00025	1.59	0.01	K01735	AT5G66120.2	0	3-dehydroquinate synthase, putative	Cre08.g368950.t1.2	g8646.t1,Cre08.g368950.t1.1,SHK2,DHQS	3-dehydroquinate synthase
Dusal.0408s00014	1.6	0.02	K08901	AT4G05180.1	PSBQ,PSBQ-2,PSII-Q	photosystem II subunit Q-2	Cre08.g372450.t1.2	g8723.t1,Cre08.g372450.t1.1	Oxygen evolving enhancer protein 3
Dusal.0546s00009	1.6	0.02	0	AT1G20330.1	CVP1,FRL1,SMT2	sterol methyltransferase 2	Cre09.g393400.t1.2	g9421.t1,Cre09.g393400.t1.1,VTE4	Tocopherol O-methyltransferase/gamma-tocopherol methyltransferase
Dusal.0017s00013	1.61	0.000376	K02864	0	0	0	Cre06.g272850.t1.2	g6122.t1,Cre06.g272850.t1.1	Plastid ribosomal protein L10
Dusal.0002s00078	1.63	0.000553	0	AT2G42750.1	0	DNAJ heat shock N-terminal domain-containing protein	Cre02.g104500.t1.1	g2138.t1	Chloroplast DnaJ-like protein
Dusal.0070s00018	1.63	0.00167	0	AT1G17100.1	0	SOUL heme-binding family protein	Cre06.g299700.t1.2	g6931.t1,Cre06.g299700.t1.1,SOUL1	SOUL heme-binding protein
Dusal.0152s00006	1.64	0.000427	K08912,K08913	AT2G05100.1	LHCB2,LHCB2.1	photosystem II light harvesting complex gene 2.1	Cre04.g232104.t1.1	g5059.t1,Cre32.g781300.t1.1,Cre32.g781300.t1.2,LHCBM3	Light-harvesting complex II chlorophyll a/b binding protein M3
Dusal.0491s00005	1.64	0.04	0	AT5G59750.1	0	DHBP synthase RibB-like alpha/beta domain;GTP cyclohydrolase II	Cre09.g393900.t1.2	g9411.t2,Cre09.g393900.t1.1,GCH2	0
Dusal.0023s00047	1.65	0.02	0	0	0	0	Cre13.g571300.t1.2	g14049.t1,Cre13.g571300.t1.1	0
Dusal.0133s00022	1.67	0.000229	K00654	AT5G23670.2	LCB2	long chain base2	Cre04.g230144.t1.1	g5038.t1,SPT1	Component of serine palmitoyltransferase
Dusal.0317s00007	1.67	0.00367	0	AT3G19240.1	0	Vacuolar import/degradation, Vid27-related protein	Cre16.g657550.t1.1	g15889.t1	0
Dusal.0363s00013	1.67	0.00135	K02902	AT2G33450.1	0	Ribosomal L28 family	Cre06.g265800.t1.2	g5967.t1,Cre06.g265800.t1.1	Plastid ribosomal protein L28
Dusal.0427s00003	1.67	2.44e-09	K02863	AT3G63490.1	0	Ribosomal protein L1p/L10e family	Cre02.g088900.t1.2	g1657.t1,Cre02.g088900.t1.1	Plastid ribosomal protein L1
Dusal.0121s00013	1.7	4.86e-12	K03798	AT5G42270.1	FTSH5,VAR1	FtsH extracellular protease family	Cre12.g485800.t1.2	g12281.t1,Cre12.g485800.t1.1,FHL1	FtsH-like membrane ATPase/metalloprotease
Dusal.0287s00013	1.7	0.03	0	AT5G38660.1	APE1	acclimation of photosynthesis to environment	Cre16.g665250.t1.2	g16056.t1,Cre16.g665250.t1.1	Thykaloid associated protein required for photosynthetic acclimation to variable light intensity
Dusal.0205s00011	1.71	0.00995	K06126	AT3G24200.1	0	FAD/NAD(P)-binding oxidoreductase family protein	Cre02.g112850.t1.1	g2324.t1,COQ6	Flavin-dependent monoxygenase
Dusal.0287s00010	1.72	0.04	K13250	0	0	0	Cre05.g244950.t1.2	g5234.t1,Cre05.g244950.t1.1	0
Dusal.0015s00043	1.78	0.00189	0	AT3G27840.1	RPL12-B	ribosomal protein L12-B	Cre13.g581650.t1.2	g14284.t1,Cre13.g581650.t1.1,L12	Plastid ribosomal protein L7/L12
Dusal.0108s00003	1.78	2.44e-09	K02906	AT2G43030.1	0	Ribosomal protein L3 family protein	Cre48.g761197.t1.1	g18402.t1	0
Dusal.0191s00008	1.78	0.000324	K04773	AT1G73990.1	SPPA,SPPA1	signal peptide peptidase	Cre10.g444550.t1.2	g10930.t1,Cre10.g444550.t1.1,SPP1,SPP1A	Signal peptide peptidase
Dusal.0422s00010	1.78	0.00495	0	ATCG01120.1	0	chloroplast ribosomal protein S15	Cre06.g264300.t1.2	g5938.t1,Cre06.g264300.t1.1	Plastid ribosomal protein S15
Dusal.0302s00022	1.79	3.45e-08	K17892	AT2G04700.1	0	ferredoxin thioredoxin reductase catalytic beta chain family protein	Cre03.g193950.t1.2	g4014.t1,Cre03.g193950.t1.1,FTR3	0
Dusal.0068s00006	1.8	0.000229	0	AT4G22740.1	0	glycine-rich protein	Cre10.g419000.t1.2	g10373.t1,Cre10.g419000.t1.1	0
Dusal.0246s00018	1.81	0.000317	0	AT4G01940.1	AtCNFU1,NFU1	NFU domain protein 1	Cre17.g710800.t2.1	g17212.t1,NIFU3	Iron-sulfur cluster assembly protein
Dusal.0689s00006	1.81	7.46e-05	0	AT5G57345.1	0	0	Cre03.g179800.t1.2	g3721.t1,Cre03.g179800.t1.1	Low-CO2-inducible membrane protein
Dusal.0875s00006	1.81	0.03	0	AT3G24100.1	0	Uncharacterised protein family SERF	Cre06.g278238.t1.1	g6380.t1	0
Dusal.0145s00018	1.82	0.000179	0	ATCG00810.1	0	ribosomal protein L22	Cre13.g580850.t1.2	g14267.t2,Cre13.g580850.t1.1,PRPL22	0
Dusal.0255s00014	1.82	0.05	0	AT3G01060.1	0	0	Cre13.g562750.t1.2	g13849.t1,Cre13.g562750.t1.1	0
Dusal.0002s00012	1.83	4.19e-06	K02492	AT1G58290.1	HEMA1	Glutamyl-tRNA reductase family protein	Cre07.g342150.t1.2	g7943.t1,Cre07.g342150.t1.1,HEM1,HEMA	Glutamyl-tRNA reductase
Dusal.0456s00004	1.83	6.24e-11	0	AT5G06530.2	0	ABC-2 type transporter family protein	Cre17.g743547.t1.1	g17986.t1,Cre20.g761050.t1.1,Cre20.g761050.t1.2	0
Dusal.0649s00002	1.84	0.00332	K07119	AT1G49670.1	NQR	ARP protein (REF)	Cre16.g677950.t1.1	g16556.t1,QOR1	0
Dusal.0673s00004	1.85	0.04	0	AT2G34860.2	EDA3	DnaJ/Hsp40 cysteine-rich domain superfamily protein	Cre11.g475850.t1.2	g11820.t1,Cre11.g475850.t1.1	DnaJ-like Zinc-finger protein
Dusal.0870s00001	1.85	0.00148	0	AT4G11175.1	0	Nucleic acid-binding, OB-fold-like protein	Cre04.g218700.t1.2	g4767.t1,Cre04.g218700.t1.1,EIF1,INFA	Chloroplast translation initiation factor, IF-1
Dusal.0083s00017	1.86	2.97e-05	K01581	AT5G11880.1	0	Pyridoxal-dependent decarboxylase family protein	Cre03.g159500.t2.1	g3265.t1,ODC1	Ornithine decarboxylase 1
Dusal.0289s00012	1.86	0.00229	K03671	AT5G39950.1	ATH2,ATTRX2,ATTRXH2,TRX2,TRXH2	thioredoxin 2	Cre16.g656600.t1.2	g15870.t1,Cre16.g656600.t1.1,TRX19	0
Dusal.0184s00002	1.87	0.03	0	AT3G62580.1	0	Late embryogenesis abundant protein (LEA) family protein	Cre11.g477500.t1.2	g11856.t1,Cre11.g477500.t1.1	0
Dusal.0243s00002	1.89	0.00891	0	AT1G79850.1	CS17,PRPS17,RPS17	ribosomal protein S17	Cre02.g118950.t1.2	g2468.t1,Cre02.g118950.t1.1	Plastid ribosomal protein S17
Dusal.0265s00004	1.89	7.91e-11	K00600	AT4G37930.1	SHM1,SHMT1,STM	serine transhydroxymethyltransferase 1	Cre16.g664550.t1.2	g16043.t1,Cre16.g664550.t1.1,SHMT1	Serine hydroxymethyltransferase
Dusal.0272s00005	1.89	4.63e-12	K04564	AT4G25100.5	ATFSD1,FSD1	Fe superoxide dismutase 1	Cre10.g436050.t1.2	g10751.t1,Cre10.g436050.t1.1	Fe superoxide dismutase
Dusal.0272s00010	1.89	0.00506	K07952	AT5G52210.2	ATARLB1,ATGB1,GB1	GTP-binding protein 1	Cre03.g204353.t1.1	g4405.t1,Cre19.g753650.t1.1,Cre19.g753650.t1.2	0
Dusal.0491s00006	1.89	0.04	K03798	AT3G02450.1	0	cell division protein ftsH, putative	Cre09.g393950.t1.2	g9409.t1,Cre09.g393950.t1.1,FHL8	0
Dusal.0629s00001	1.89	4.86e-12	0	AT5G30510.1	ARRPS1,RPS1	ribosomal protein S1	Cre09.g394750.t1.2	g9395.t1,Cre09.g394750.t1.1	Plastid ribosomal protein S1, polyribonucleotide nucleotidyltransferase
Dusal.0422s00009	1.9	2.59e-10	K02871	AT1G78630.1	emb1473	Ribosomal protein L13 family protein	Cre06.g264350.t1.2	g5939.t1,Cre06.g264350.t1.1	Plastid ribosomal protein L13
Dusal.0809s00001	1.9	0.00308	K08902	AT1G03600.1	PSB27	photosystem II family protein	Cre05.g243800.t1.2	g5260.t1,Cre05.g243800.t1.1,CPLD45	Predicted protein
Dusal.1686s00001	1.9	0.01	K14947	AT3G20890.1	0	RNA-binding (RRM/RBD/RNP motifs) family protein	Cre12.g494550.t1.1	g12057.t2,RNP10	RNA binding protein
Dusal.0049s00001	1.93	3.8e-07	0	AT1G08540.1	ABC1,ATSIG1,ATSIG2,SIG1,SIG2,SIGA,SIGB	RNApolymerase sigma subunit 2	Cre03.g194950.t1.1	g4037.t1,RPOD	Chloroplast RNA polymerase sigma factor, c
Dusal.0773s00001	1.93	0.00328	0	AT4G35770.1	ATSEN1,DIN1,SEN1	Rhodanese/Cell cycle control phosphatase superfamily protein	Cre10.g444500.t1.2	g10929.t1,Cre10.g444500.t1.1	0
Dusal.0850s00005	1.96	0.01	0	0	0	0	Cre16.g665700.t1.2	g16067.t1,Cre16.g665700.t1.1	0
Dusal.0193s00004	1.97	0.02	K11717	AT1G08490.1	ATCPNIFS,ATNFS2,ATSUFS,CPNIFS,SUFS	chloroplastic NIFS-like cysteine desulfurase	Cre12.g525650.t1.2	g12935.t1,Cre12.g525650.t1.1,CSD4	Group II cysteine desulfurase
Dusal.0271s00006	1.98	0.00678	0	AT3G61680.1	0	alpha/beta-Hydrolases superfamily protein	Cre03.g193500.t1.2	g4003.t1,Cre03.g193500.t1.1,TGL8	Triacylglycerol lipase
Dusal.0200s00016	2	0.0031	0	AT3G22840.1	ELIP,ELIP1	Chlorophyll A-B binding family protein	Cre09.g393173.t1.1	g9747.t1,Cre02.g129000.t1.1,Cre02.g129000.t1.2,ELI2	Early light-inducible protein
Dusal.0931s00004	2	0.04	K14172	AT1G76570.1	0	Chlorophyll A-B binding family protein	Cre02.g110750.t1.2	g2273.t1,Cre02.g110750.t1.1	Chlorophyll a/b binding protein
Dusal.0100s00020	2.01	9.93e-13	K02876	AT3G25920.1	RPL15	ribosomal protein L15	Cre14.g612450.t1.2	g14760.t1,Cre14.g612450.t1.1	Plastid ribosomal protein L15
Dusal.0048s00044	2.03	3.37e-09	K00232	AT2G35690.1	ACX5	acyl-CoA oxidase 5	Cre16.g689050.t1.1	g16176.t1,ACO1	0
Dusal.0932s00001	2.04	0.000708	K08903	AT4G28660.2	PSB28	photosystem II reaction center PSB28 protein	Cre10.g440450.t1.2	g10841.t1,Cre10.g440450.t1.1	Photosystem II subunit 28
Dusal.0141s00011	2.05	0.00577	K01342	AT1G04110.1	SDD1	Subtilase family protein	Cre03.g170300.t1.2	g3506.t1,Cre03.g170300.t1.1,SUB5	0
Dusal.0160s00024	2.08	0.00105	0	AT4G09620.1	0	Mitochondrial transcription termination factor family protein	Cre10.g445100.t1.1	g10942.t1	Predicted protein
Dusal.0050s00029	2.1	0.000805	0	AT5G03900.2	0	Iron-sulphur cluster biosynthesis family protein	Cre07.g338350.t1.2	g7871.t1,Cre07.g338350.t1.1	Predicted protein
Dusal.0111s00024	2.1	0.02	0	AT5G23440.1	FTRA1	ferredoxin/thioredoxin reductase subunit A (variable subunit) 1	Cre16.g687294.t1.1	g16838.t1	0
Dusal.0133s00017	2.1	0.000826	0	0	0	0	0	0	0
Dusal.0223s00017	2.12	0.000103	0	AT5G18400.3	0	Cytokine-induced anti-apoptosis inhibitor 1, Fe-S biogenesis	Cre11.g475350.t1.1	g11807.t1	0
Dusal.0120s00003	2.13	0.04	0	AT2G38330.1	0	MATE efflux family protein	Cre04.g213000.t1.2	g4718.t1,Cre04.g213000.t1.1,MAE12	0
Dusal.0241s00003	2.13	0.00339	K12200	AT1G15130.1	0	Endosomal targeting BRO1-like domain-containing protein	Cre01.g004350.t1.2	g107.t1,Cre01.g004350.t1.1,ALIX,HLM1,ROC77	0
Dusal.0515s00012	2.15	0.04	0	AT3G22840.1	ELIP,ELIP1	Chlorophyll A-B binding family protein	Cre08.g384650.t1.2	g9052.t1,Cre08.g384650.t1.1	0
Dusal.0111s00019	2.16	0.01	0	AT1G57770.1	0	FAD/NAD(P)-binding oxidoreductase family protein	Cre16.g674950.t1.2	g16619.t1,Cre16.g674950.t1.1,POD2	0
Dusal.0181s00024	2.16	0	K06207	AT5G13650.2	0	elongation factor family protein	Cre07.g335200.t1.1	g7804.t1,EFG12,GBA1	Translation elongation factor EFG/EF2 related to membrane GTP-binding protein LepA
Dusal.0423s00013	2.16	6.92e-05	K02881	AT1G48350.1	0	Ribosomal L18p/L5e family protein	Cre01.g052100.t1.2	g1155.t1,Cre01.g052100.t1.1	Plastid ribosomal protein L18
Dusal.0065s00019	2.19	0.000521	0	AT1G22850.1	0	SNARE associated Golgi protein family	Cre16.g690350.t1.1	g16204.t1,SNR6	0
Dusal.1497s00001	2.19	0.0055	K12502	AT2G41040.1	0	S-adenosyl-L-methionine-dependent methyltransferases superfamily protein	Cre14.g625450.t1.2	g15066.t1,Cre14.g625450.t1.1,VTE3	MPBQ/MSBQ methyltransferase, chloroplastic
Dusal.0205s00013	2.21	8.18e-06	0	AT5G09570.1	0	Cox19-like CHCH family protein	Cre02.g146700.t1.2	g2526.t1,Cre02.g146700.t1.1	0
Dusal.0521s00017	2.21	0	K01939	AT3G57610.1	ADSS	adenylosuccinate synthase	Cre17.g734100.t1.2	g17746.t1,Cre17.g734100.t1.1	0
Dusal.0031s00029	2.22	0.00421	K12608	AT5G02270.1	ATNAP9,NAP9	non-intrinsic ABC protein 9	Cre17.g731050.t1.2	g17666.t1,Cre17.g731050.t1.1	0
Dusal.0413s00007	2.22	0.000236	0	AT3G19830.1	NTMC2T5.2,NTMC2TYPE5.2	Calcium-dependent lipid-binding (CaLB domain) family protein	Cre02.g074900.t1.1	g1338.t1	0
Dusal.0228s00009	2.23	5.64e-13	0	AT3G48430.1	REF6	relative of early flowering 6	Cre16.g654550.t1.2	g15824.t1,Cre16.g654550.t1.1	0
Dusal.1123s00001	2.23	0	K03798	AT2G30950.1	FTSH2,VAR2	FtsH extracellular protease family	Cre17.g720050.t1.2	g17427.t1,Cre17.g720050.t1.1,FHL2	FtsH-like membrane ATPase/metalloprotease
Dusal.0281s00003	2.24	0.00275	0	AT1G54520.1	0	0	Cre11.g468400.t1.1	g11762.t1	0
Dusal.0647s00006	2.24	9.61e-13	K17893	AT5G64210.1	AOX2	alternative oxidase 2	Cre09.g395950.t1.2	g9370.t1,Cre09.g395950.t1.1,AOX1	Alternative oxidase
Dusal.0114s00002	2.25	6.77e-06	0	0	0	0	0	0	0
Dusal.0313s00005	2.27	0.000518	0	AT3G14110.3	FLU	Tetratricopeptide repeat (TPR)-like superfamily protein	Cre10.g460050.t2.1	g11280.t1	0
Dusal.0931s00002	2.27	2.13e-05	0	AT5G02120.1	OHP	one helix protein	Cre02.g109950.t1.2	g2256.t1,Cre02.g109950.t1.1,HLIP	Single helix LHC light protein
Dusal.0102s00023	2.28	4.8e-05	K07146	AT1G17850.2	0	Rhodanese/Cell cycle control phosphatase superfamily protein	Cre06.g304600.t1.2	g7051.t1,Cre06.g304600.t1.1	0
Dusal.0816s00006	2.28	2.01e-09	K02968	AT3G15190.1	0	chloroplast 30S ribosomal protein S20, putative	Cre12.g494750.t1.2	g12116.t1,Cre12.g494750.t1.1	Plastid ribosomal protein S20
Dusal.0209s00014	2.3	4.94e-06	0	AT1G65230.1	0	Uncharacterized conserved protein (DUF2358)	Cre12.g536800.t1.2	g13201.t1,Cre12.g536800.t1.1	Predicted protein
Dusal.0025s00048	2.31	0.000368	0	0	0	0	0	0	0
Dusal.0760s00006	2.31	0.02	K15747	AT1G31800.1	CYP97A3,LUT5	cytochrome P450, family 97, subfamily A, polypeptide 3	Cre02.g142266.t1.1	g2761.t1,Cre15.g645950.t1.1,Cre15.g645950.t1.2	Cytochrome P450, CYP97 superfamily; carotenoid hydroxylase
Dusal.0057s00035	2.32	0.00853	0	0	0	0	Cre10.g466050.t1.2	g11422.t1,Cre10.g466050.t1.1	0
Dusal.0305s00015	2.32	0.00019	K18649	0	0	0	Cre03.g205921.t1.1	g4420.t1,Cre19.g754350.t1.1	0
Dusal.0023s00041	2.35	2.03e-12	K00514	AT3G04870.1	PDE181,SPC1,ZDS	zeta-carotene desaturase	Cre07.g314150.t1.2	g7269.t1,Cre07.g314150.t1.1,ZDS	Zeta-carotene desaturase
Dusal.0048s00036	2.35	0.02	K08913	AT2G05100.1	LHCB2,LHCB2.1	photosystem II light harvesting complex gene 2.1	Cre04.g232104.t1.1	g5059.t1,Cre32.g781300.t1.1,Cre32.g781300.t1.2,LHCBM3	Light-harvesting complex II chlorophyll a/b binding protein M3
Dusal.0547s00007	2.36	1.29e-05	K03146	AT5G54770.1	THI1,THI4,TZ	thiazole biosynthetic enzyme, chloroplast (ARA6) (THI1) (THI4)	Cre04.g214150.t1.1	g4694.t1	Thiazole biosynthetic enzyme; THI4 regulatory protein
Dusal.0149s00015	2.37	0.05	0	AT5G55570.1	0	0	Cre03.g145567.t1.1	g2943.t1,Cre01.g059500.t1.1,CGL18	Predicted protein
Dusal.0820s00004	2.38	6.03e-08	K00384	AT2G41680.1	NTRC	NADPH-dependent thioredoxin reductase C	Cre01.g054150.t1.2	g1196.t1,Cre01.g054150.t1.1,NTR4	NADPH-dependent thioredoxin reductase
Dusal.0279s00005	2.39	4.97e-09	K05356	AT1G78510.1	SPS1	solanesyl diphosphate synthase 1	Cre13.g565650.t1.2	g13921.t1,Cre13.g565650.t1.1	0
Dusal.1277s00001	2.4	1.15e-06	0	AT4G28025.1	0	0	Cre17.g740950.t1.2	g17922.t1,Cre17.g740950.t1.1,ELI6,LHL4	High intensity light-inducible Lhc-like gene
Dusal.0518s00009	2.42	0.03	K18588	AT4G17650.1	0	Polyketide cyclase / dehydrase and lipid transport protein	Cre07.g345700.t1.2	g8044.t1,Cre07.g345700.t1.1,COQ10	Coenzyme Q-binding protein
Dusal.0117s00013	2.43	2.46e-05	0	AT4G22220.1	ATISU1,ISU1	SufE/NifU family protein	Cre13.g568850.t1.2	g13998.t1,Cre13.g568850.t1.1	Iron-sulfur cluster assembly scaffold protein
Dusal.0085s00014	2.44	0.00463	0	AT3G14160.1	0	2-oxoglutarate-dependent dioxygenase family protein	Cre09.g412350.t2.1	g10209.t1	0
Dusal.0386s00011	2.45	0.05	K08869	AT5G05200.1	0	Protein kinase superfamily protein	Cre09.g407801.t1.1	g10109.t1,Cre09.g407800.t1.3	0
Dusal.0615s00004	2.45	0.04	K19706	AT2G34770.1	ATFAH1,FAH1	fatty acid hydroxylase 1	Cre12.g496650.t1.2	g12652.t1,Cre12.g496650.t1.1	0
Dusal.1027s00001	2.46	0.02	0	0	0	0	Cre13.g589100.t1.2	g14452.t1,Cre13.g589100.t1.1	0
Dusal.3511s00001	2.47	8.97e-09	K03671	AT2G44920.2	0	Tetratricopeptide repeat (TPR)-like superfamily protein	Cre16.g687300.t1.2	g16344.t1,Cre16.g687300.t1.1	0
Dusal.0461s00008	2.48	8.39e-05	0	0	0	0	Cre06.g286350.t1.2	g6654.t1,Cre06.g286350.t1.1,UMM6	0
Dusal.1403s00001	2.49	0	0	AT3G61870.1	0	0	Cre12.g519300.t1.2	g12800.t1,Cre12.g519300.t1.1	Predicted protein
Dusal.0205s00018	2.5	0	K18930	AT4G36400.1	0	FAD-linked oxidases family protein	Cre06.g288700.t1.2	g6700.t1,Cre06.g288700.t1.1,GYD1	Glycolate dehydrogenase
Dusal.0592s00001	2.5	0.0017	0	AT4G31390.1	0	Protein kinase superfamily protein	Cre13.g581850.t1.2	g14288.t1,Cre13.g581850.t1.1	0
Dusal.0058s00030	2.52	2.61e-06	K18534	AT1G64970.1	G-TMT,TMT1,VTE4	gamma-tocopherol methyltransferase	Cre14.g624350.t1.2	g15042.t1,Cre14.g624350.t1.1,VTE6	0
Dusal.0158s00015	2.52	0.00135	0	0	0	0	Cre17.g726450.t1.2	g17565.t1,Cre17.g726450.t1.1	0
Dusal.0153s00003	2.53	0.01	0	0	0	0	Cre07.g330500.t1.2	g7691.t1,Cre07.g330500.t1.1	0
Dusal.0157s00023	2.54	0.000541	K03495	AT2G13440.1	0	glucose-inhibited division family A protein	Cre10.g428678.t1.1	g10587.t1,Cre69.g794150.t1.1,GID1	tRNA uridine 5-carboxymethylaminomethyl modification enzyme
Dusal.0609s00008	2.57	0.00803	0	AT4G33540.1	0	metallo-beta-lactamase family protein	Cre24.g755847.t1.1	g18265.t1	0
Dusal.1229s00001	2.58	0.000106	0	AT4G35780.1	0	ACT-like protein tyrosine kinase family protein	Cre16.g659400.t1.1	g15929.t1	0
Dusal.0034s00020	2.59	6.88e-05	0	AT5G54170.1	0	Polyketide cyclase/dehydrase and lipid transport superfamily protein	Cre03.g174850.t1.2	g3611.t1,Cre03.g174850.t1.1	0
Dusal.0556s00003	2.59	0.02	K11294	AT3G55340.1	PHIP1	phragmoplastin interacting protein 1	Cre10.g466450.t1.1	g11432.t1	0
Dusal.0106s00009	2.61	5.25e-05	K02717	AT3G55330.1	PPL1	PsbP-like protein 1	Cre12.g509050.t1.1	g12371.t1	OEE2-like protein of thylakoid lumen
Dusal.0116s00001	2.61	7.43e-05	0	0	0	0	Cre01.g037300.t1.2	g836.t1,Cre01.g037300.t1.1	0
Dusal.0222s00002	2.62	0.01	0	AT4G32400.1	ATBT1,EMB104,EMB42,SHS1	Mitochondrial substrate carrier family protein	Cre07.g340600.t1.1	g7921.t1	0
Dusal.0240s00011	2.67	0.01	0	AT3G17040.1	HCF107	high chlorophyll fluorescent 107	Cre09.g416200.t1.2	g10301.t1,Cre09.g416200.t1.1	PsbB mRNA maturation factor, chloroplastic; involved in splicing
Dusal.0384s00010	2.7	0	K03695	AT1G74310.1	ATHSP101,HOT1,HSP101	heat shock protein 101	Cre11.g467644.t1.1	g11575.t1,Cre18.g746450.t1.1,CLPB1	ClpB chaperone, Hsp100 family
Dusal.0049s00010	2.72	3.47e-05	0	0	0	0	0	0	0
Dusal.0360s00003	2.73	0.000551	0	0	0	0	Cre14.g608150.t1.1	g14660.t1	0
Dusal.0133s00016	2.74	5.21e-05	0	0	0	0	Cre09.g394139.t1.1	g9774.t1,Cre02.g130250.t1.1	0
Dusal.0181s00017	2.75	1.28e-12	K03781	AT4G35090.1	CAT2	catalase 2	Cre09.g417150.t1.2	g10326.t1,Cre09.g417150.t1.1,CAT1	Mono-functional catalase
Dusal.0104s00007	2.77	2.44e-09	K13412	AT2G35890.1	CPK25	calcium-dependent protein kinase 25	Cre12.g527000.t1.2	g12984.t1,Cre12.g527000.t1.1	0
Dusal.0153s00017	2.81	0.01	K00825	AT1G80360.1	0	Pyridoxal phosphate (PLP)-dependent transferases superfamily protein	Cre14.g608700.t1.2	g14673.t1,Cre14.g608700.t1.1,ADT1	0
Dusal.0246s00017	2.81	9.94e-08	K12608	AT5G02270.1	ATNAP9,NAP9	non-intrinsic ABC protein 9	Cre13.g580300.t1.2	g14256.t1,Cre13.g580300.t1.1,ABC3	ABC transporter family protein
Dusal.0993s00001	2.81	0.000836	0	0	0	0	Cre09.g401812.t1.1	g10001.t1,Cre02.g139600.t1.1	0
Dusal.0112s00019	2.83	0.00712	0	AT2G31890.1	ATRAP,RAP	RAP	Cre11.g467649.t1.1	g11580.t1,Cre18.g746250.t1.1,Cre18.g746250.t1.2	RAP-domain containing protein with FAST leucine-rich domain
Dusal.0789s00005	2.88	0.01	K16052	AT1G58200.1	MSL3	MSCS-like 3	Cre01.g055432.t1.1	g1230.t1,Cre23.g768200.t1.1	Protein with mechanosensitive ion channel domain
Dusal.1144s00001	2.92	1.26e-06	0	AT5G14260.2	0	Rubisco methyltransferase family protein	Cre12.g524500.t1.2	g12913.t1,Cre12.g524500.t1.1,RMT2	Rubisco small subunit N-methyltransferase
Dusal.0260s00021	2.94	0	0	AT1G19110.1	0	inter-alpha-trypsin inhibitor heavy chain-related	Cre13.g589350.t1.2	g14458.t1,Cre13.g589350.t1.1,FBB6	Flagellar/basal body protein
Dusal.0498s00003	2.95	0.03	K01736	AT1G48850.1	EMB1144	chorismate synthase, putative / 5-enolpyruvylshikimate-3-phosphate phospholyase, putative	Cre03.g145747.t1.1	g2952.t1,Cre01.g059900.t1.1,Cre01.g059900.t1.2,SHK7	Chorismate synthase
Dusal.0077s00017	2.97	0.000191	0	0	0	0	Cre12.g551100.t1.2	g13523.t1,Cre12.g551100.t1.1	0
Dusal.0223s00019	2.98	1.57e-09	K08193	AT4G00370.1	ANTR2,PHT4;4	Major facilitator superfamily protein	Cre16.g648300.t1.2	g15691.t1,Cre16.g648300.t1.1,PHT6	0
Dusal.0055s00009	2.99	1.56e-09	0	AT1G17840.1	ABCG11,ATWBC11,COF1,DSO,WBC11	white-brown complex homolog protein 11	Cre02.g096000.t1.1	g1949.t1	0
Dusal.0050s00023	3	0.03	K08852	AT2G17520.1	ATIRE1-2,IRE1-2,IRE1A	Endoribonuclease/protein kinase IRE1-like	Cre08.g371052.t1.1	g8693.t1	0
Dusal.4168s00001	3	0.03	0	0	0	0	0	0	0
Dusal.0105s00016	3.02	0.000162	0	0	0	0	Cre12.g505150.t1.1	g12464.t1	0
Dusal.0111s00020	3.02	0.000104	0	0	0	0	Cre16.g686400.t1.2	g16366.t1,Cre16.g686400.t1.1,FAO13	0
Dusal.0138s00008	3.05	0.02	K13993	AT1G53540.1	0	HSP20-like chaperones superfamily protein	Cre07.g318800.t1.2	g7369.t1,Cre07.g318800.t1.1	Heat shock protein 22A
Dusal.0023s00029	3.07	9.37e-06	0	AT3G01480.1	ATCYP38,CYP38	cyclophilin 38	Cre03.g189800.t1.2	g3930.t1,Cre03.g189800.t1.1,CYN38	Peptidyl-prolyl cis-trans isomerase, cyclophilin-type
Dusal.0111s00021	3.07	2.44e-09	0	0	0	0	Cre16.g686400.t1.2	g16366.t1,Cre16.g686400.t1.1,FAO13	0
Dusal.0067s00015	3.09	0.02	K03319	AT5G64290.1	DCT,DIT2.1	dicarboxylate transport 2.1	Cre06.g260450.t1.2	g5853.t1,Cre06.g260450.t1.1	2-oxoglutarate/malate translocator
Dusal.0779s00006	3.09	0.02	K17964	AT5G65560.1	0	Pentatricopeptide repeat (PPR) superfamily protein	Cre01.g050500.t1.1	g1116.t1	Pentatrichopeptide repeat protein
Dusal.0354s00001	3.11	4.37e-05	K04079	AT5G56000.1	AtHsp90.4,Hsp81.4	HEAT SHOCK PROTEIN 81.4	Cre09.g386750.t1.2	g9142.t1,Cre09.g386750.t1.1	Heat shock protein 90A
Dusal.0098s00024	3.12	0.05	K03301	AT1G80300.1	ATNTT1,NTT1	nucleotide transporter 1	Cre17.g697950.t1.1	g16927.t1,AAA3	Plastidic ADP/ATP translocase
Dusal.1125s00002	3.13	9.03e-08	0	AT3G22840.1	ELIP,ELIP1	Chlorophyll A-B binding family protein	Cre09.g394325.t1.1	g9779.t1,Cre02.g130500.t1.1,Cre02.g130500.t1.2,ELI3	Early light-inducible protein
Dusal.0031s00031	3.14	0.02	K01662	AT4G15560.1	CLA,CLA1,DEF,DXPS2,DXS	Deoxyxylulose-5-phosphate synthase	Cre07.g356350.t1.1	g8285.t1,DXS1	1-deoxy-D-xylulose 5-phosphate synthase, chloroplast precursor
Dusal.0219s00005	3.16	1.82e-05	K02914	0	0	0	Cre01.g030050.t1.2	g682.t1,Cre01.g030050.t1.1	Plastid ribosomal protein L34
Dusal.0084s00031	3.18	0.00792	0	AT1G12250.2	0	Pentapeptide repeat-containing protein	Cre17.g721700.t1.2	g17461.t1,Cre17.g721700.t1.1	Thylakoid lumenal protein
Dusal.0254s00001	3.18	0.00112	K00703	AT3G01180.1	AtSS2,SS2	starch synthase 2	Cre03.g185250.t1.2	g3839.t1,Cre03.g185250.t1.1	Soluble starch synthase II
Dusal.0355s00003	3.18	0.000194	0	AT2G27290.1	0	Protein of unknown function (DUF1279)	Cre12.g485850.t1.2	g12280.t1,Cre12.g485850.t1.1	0
Dusal.0562s00010	3.18	0.000596	0	0	0	0	0	0	0
Dusal.0038s00022	3.24	6.95e-13	0	AT3G22840.1	ELIP,ELIP1	Chlorophyll A-B binding family protein	Cre07.g320450.t1.2	g7410.t1,Cre07.g320450.t1.1	0
Dusal.0222s00015	3.24	0.000463	K11860	AT5G04250.2	0	Cysteine proteinases superfamily protein	Cre12.g541100.t1.2	g13754.t1,Cre12.g541100.t1.1,OTU7	0
Dusal.1173s00001	3.26	9.27e-14	K01177	AT3G23920.1	BAM1,BMY7,TR-BAMY	beta-amylase 1	Cre06.g307150.t1.1	g7114.t1,AMB1	Beta-amylase
Dusal.0191s00007	3.35	5.17e-12	K08869	AT3G24190.1	0	Protein kinase superfamily protein	Cre05.g246552.t1.1	g5204.t1	0
Dusal.1449s00001	3.35	0	K02639	AT1G60950.1	ATFD2,FED A	2Fe-2S ferredoxin-like superfamily protein	Cre14.g626700.t1.2	g15094.t1,Cre14.g626700.t1.1,FDX1	Ferredoxin
Dusal.0419s00010	3.37	2.56e-09	0	AT3G22840.1	ELIP,ELIP1	Chlorophyll A-B binding family protein	Cre09.g394325.t1.1	g9779.t1,Cre02.g130500.t1.1,Cre02.g130500.t1.2,ELI3	Early light-inducible protein
Dusal.0071s00016	3.4	8.29e-05	0	AT5G17170.1	ENH1	rubredoxin family protein	Cre12.g510400.t1.1	g12341.t1,RBD4	Putative rubredoxin-like protein
Dusal.0884s00004	3.4	8.97e-09	K02717	AT1G06680.1	OE23,OEE2,PSBP-1,PSII-P	photosystem II subunit P-1	Cre12.g550850.t1.2	g13528.t1,Cre12.g550850.t1.1	Oxygen-evolving enhancer protein 2 of photosystem II
Dusal.0158s00003	3.44	7.36e-05	K01265	AT2G45240.1	MAP1A	methionine aminopeptidase 1A	Cre06.g279750.t1.2	g6504.t1,Cre06.g279750.t1.1	Methionine aminopeptidase
Dusal.0004s00031	3.49	4.87e-06	K09835	AT1G06820.1	CCR2,CRTISO	carotenoid isomerase	Cre16.g651923.t1.2	g15768.t1,Cre16.g651923.t1.1	0
Dusal.0216s00005	3.49	3.01e-05	0	0	0	0	0	0	0
Dusal.0109s00022	3.52	0.0016	0	0	0	0	0	0	0
Dusal.0770s00001	3.54	0.00266	K08770	AT1G55060.1	UBQ12	ubiquitin 12	Cre08.g382689.t1.2	g9009.t1,Cre08.g382689.t1.1	0
Dusal.0597s00002	3.55	0.00163	0	0	0	0	0	0	0
Dusal.0002s00028	3.57	9.03e-08	0	AT5G23120.1	HCF136	photosystem II stability/assembly factor, chloroplast (HCF136)	Cre06.g273700.t1.2	g6140.t1,Cre06.g273700.t1.1,HCF136	0
Dusal.0021s00030	3.59	0.04	0	0	0	0	0	0	0
Dusal.0203s00006	3.61	0.00135	0	0	0	0	0	0	0
Dusal.1016s00004	3.62	5.97e-06	0	AT1G71500.1	0	Rieske (2Fe-2S) domain-containing protein	Cre09.g411200.t1.2	g10182.t1,Cre09.g411200.t1.1	Rieske [2Fe-2S] domain containing protein
Dusal.0286s00002	3.65	0.04	K13071	AT3G44880.1	ACD1,LLS1,PAO	Pheophorbide a oxygenase family protein with Rieske [2Fe-2S] domain	Cre17.g724700.t1.1	g17526.t1,PAO1,TIC55-3	Pheophorbide a oxygenase, Rieske iron-sulfur cluster protein
Dusal.0002s00046	3.7	0.000425	K17506	AT2G40180.1	ATHPP2C5,PP2C5	phosphatase 2C5	0	0	0
Dusal.0042s00006	3.71	0.000548	0	0	0	0	0	0	0
Dusal.0447s00001	3.78	1.44e-06	0	AT5G66040.1	STR16	sulfurtransferase protein 16	Cre14.g630950.t1.2	g15204.t1,Cre14.g630950.t1.1	0
Dusal.0315s00009	3.81	0.03	K00232	AT1G06290.1	ACX3,ATACX3	acyl-CoA oxidase 3	Cre11.g467350.t1.2	g11726.t1,Cre11.g467350.t1.1,ACO2	0
Dusal.0094s00023	3.97	0.00137	0	0	0	0	0	0	0
Dusal.0155s00012	4.04	0.00906	K08869	AT4G01660.1	ABC1,ATABC1,ATATH10	ABC transporter 1	Cre10.g429800.t1.2	g10617.t1,Cre10.g429800.t1.1,ABC1,COQ8	Ubiquinone biosynthesis protein
Dusal.0621s00007	4.04	0.00794	0	0	0	0	Cre12.g547950.t1.2	g13593.t1,Cre12.g547950.t1.1	0
Dusal.0384s00003	4.09	0.01	K07112	0	0	0	Cre10.g447850.t1.2	g11014.t1,Cre10.g447850.t1.1,YEE2	Integral membrane protein
Dusal.0014s00019	4.12	9.03e-08	K13993	AT1G53540.1	0	HSP20-like chaperones superfamily protein	Cre07.g318800.t1.2	g7369.t1,Cre07.g318800.t1.1	Heat shock protein 22A
Dusal.0099s00009	4.18	6.5e-08	K01006	AT4G15530.5	PPDK	pyruvate orthophosphate dikinase	Cre10.g424750.t1.2	g10500.t1,Cre10.g424750.t1.1,PPD1	Pyruvate phosphate dikinase
Dusal.0327s00004	4.22	5.81e-06	K01652	AT3G48560.1	AHAS,ALS,CSR1,IMR1,TZP5	chlorsulfuron/imidazolinone resistant 1	Cre13.g567300.t1.1	g13959.t1	0
Dusal.0448s00011	4.25	0.00477	0	0	0	0	0	0	0
Dusal.0014s00024	4.35	0	K13993	AT4G10250.1	ATHSP22.0	HSP20-like chaperones superfamily protein	Cre07.g318800.t1.2	g7369.t1,Cre07.g318800.t1.1	Heat shock protein 22A
Dusal.0562s00011	4.42	0	0	AT1G65810.1	0	P-loop containing nucleoside triphosphate hydrolases superfamily protein	Cre09.g401812.t1.1	g10001.t1,Cre02.g139600.t1.1	0
Dusal.2811s00001	4.42	0.00197	K01006	AT4G15530.6	PPDK	pyruvate orthophosphate dikinase	Cre10.g424750.t1.2	g10500.t1,Cre10.g424750.t1.1,PPD1	Pyruvate phosphate dikinase
Dusal.0161s00006	4.49	0.00154	K00696	AT2G35840.3	0	Sucrose-6F-phosphate phosphohydrolase family protein	Cre07.g348200.t1.1	g8102.t1,SPH3	0
Dusal.0834s00005	4.52	0.00312	0	AT1G14345.1	0	NAD(P)-linked oxidoreductase superfamily protein	Cre08.g358540.t1.1	g8356.t1,Cre41.g787000.t1.1,Cre41.g787000.t1.2	0
Dusal.0099s00010	4.53	4.41e-13	K01006	AT4G15530.2	PPDK	pyruvate orthophosphate dikinase	Cre10.g424750.t1.2	g10500.t1,Cre10.g424750.t1.1,PPD1	Pyruvate phosphate dikinase
Dusal.0469s00002	4.53	0.00291	0	0	0	0	Cre14.g615400.t1.2	g14826.t1,Cre14.g615400.t1.1	Truncated hemoglobin
Dusal.0026s00038	4.58	0.00108	K07735	AT1G33780.1	0	Protein of unknown function (DUF179)	Cre03.g189700.t1.2	g3929.t1,Cre03.g189700.t1.1	0
Dusal.0562s00012	4.61	3.8e-07	0	0	0	0	0	0	0
Dusal.0149s00014	4.64	0.000652	0	AT5G50100.1	0	Putative thiol-disulphide oxidoreductase DCC	Cre03.g145587.t1.1	g2944.t1,Cre01.g059550.t1.1,CPLD1	Putative thiol-disulphide oxidoreductase DCC
Dusal.0044s00020	4.86	0.000277	K13993	AT4G10250.1	ATHSP22.0	HSP20-like chaperones superfamily protein	Cre07.g318800.t1.2	g7369.t1,Cre07.g318800.t1.1	Heat shock protein 22A
Dusal.1188s00001	4.87	0.02	0	AT3G56290.1	0	0	Cre03.g144184.t1.1	g2872.t1,Cre01.g056700.t1.1	0
Dusal.0419s00012	4.95	0.000149	0	AT4G14690.1	ELIP2	Chlorophyll A-B binding family protein	Cre09.g394325.t1.1	g9779.t1,Cre02.g130500.t1.1,Cre02.g130500.t1.2,ELI3	Early light-inducible protein
Dusal.0562s00008	5.14	4.09e-05	0	0	0	0	0	0	0
Dusal.0161s00018	5.16	8.97e-07	0	AT2G31890.1	ATRAP,RAP	RAP	Cre11.g467649.t1.1	g11580.t1,Cre18.g746250.t1.1,Cre18.g746250.t1.2	RAP-domain containing protein with FAST leucine-rich domain
Dusal.0008s00007	5.38	0.00411	K08913	AT2G05100.1	LHCB2,LHCB2.1	photosystem II light harvesting complex gene 2.1	Cre01.g066917.t1.1	g1276.t1,Cre23.g766250.t1.1,Cre23.g766250.t1.2,LHCBM1	Chlorophyll a/b binding protein of LHCII
Dusal.0147s00009	5.45	8.79e-06	K10706	AT5G37150.1	0	P-loop containing nucleoside triphosphate hydrolases superfamily protein	Cre09.g401812.t2.1	g10001.t2,Cre02.g139600.t2.1	0
Dusal.0770s00009	5.87	0.000673	K08770	AT1G55060.1	UBQ12	ubiquitin 12	Cre08.g382689.t1.2	g9009.t1,Cre08.g382689.t1.1	0
Dusal.0242s00021	6.67	4.19e-09	K02636	AT4G03280.1	PETC,PGR1	photosynthetic electron transfer C	Cre11.g467689.t1.1	g11619.t1,Cre18.g744400.t1.1,Cre18.g744400.t1.2,PETC	Rieske iron-sulfur subunit of the cytochrome b6f complex, chloroplast precursor
Dusal.1258s00002	8.81	0.04	0	0	0	0	0	0	0
Dusal.0198s00015	9.54	0.02	0	0	0	0	0	0	0
Dusal.0325s00001	9.64	0.02	K02716	AT5G66570.1	MSP-1,OE33,OEE1,OEE33,PSBO-1,PSBO1	PS II oxygen-evolving complex 1	Cre09.g396213.t1.1	g9830.t1,Cre02.g132800.t1.1,Cre02.g132800.t1.2,PSBO	Oxygen-evolving enhancer protein 1 of photosystem II
Dusal.0155s00021	11.11	0.0023	K02636	AT4G03280.1	PETC,PGR1	photosynthetic electron transfer C	Cre11.g467689.t1.1	g11619.t1,Cre18.g744400.t1.1,Cre18.g744400.t1.2,PETC	Rieske iron-sulfur subunit of the cytochrome b6f complex, chloroplast precursor
